# Supplementary material for: Ethane-1,2-diylbis(methyl­phosphinic acid)
Source: Acta Crystallogr Sect E Struct Rep Online. 2008 Jan 9;64(Pt 2):o400. doi: 10.1107/S1600536807068122 (PMC2960156; doi:10.1107/S1600536807068122)
Supplement: Supplementary file 2 [file e-64-0o400-Isup2.hkl]

# 
# h,k,l, Fc-squared, Fo-squared, sigma(Fo-squared) and status flag 
# 
data_I
_shelx_title 'Phosphinicacid' 
_shelx_refln_list_code          4 
_shelx_F_calc_maximum      154.87 
_exptl_crystal_F_000       392.00 
_reflns_d_resolution_high  0.7110 
 
loop_ 
 _symmetry_equiv_pos_as_xyz 
 'x, y, z' 
 '-x, y+1/2, -z+1/2' 
 '-x, -y, -z' 
 'x, -y-1/2, z-1/2' 
 
_cell_length_a     6.7761 
_cell_length_b    18.7034 
_cell_length_c     6.8401 
_cell_angle_alpha  90.000 
_cell_angle_beta  102.088 
_cell_angle_gamma  90.000 
 
_shelx_F_squared_multiplier     1.000 
 
loop_ 
 _refln_index_h 
 _refln_index_k 
 _refln_index_l 
 _refln_F_squared_calc 
 _refln_F_squared_meas 
 _refln_F_squared_sigma 
 _refln_observed_status 
   1   0   0      342.14      349.98      3.48 o 
   2   0   0    12332.44    10945.42     92.61 o 
   3   0   0       36.42       19.94      2.00 o 
   4   0   0      632.66      637.80      8.20 o 
   5   0   0      954.48      946.16     11.94 o 
   6   0   0        2.73        2.78      3.23 o 
   7   0   0        5.85       10.39      3.87 o 
   8   0   0       63.38       50.85      5.81 o 
   9   0   0       36.43       33.30      5.61 o 
   1   1   0     1742.19     1900.41     25.10 o 
   2   1   0     2425.35     2375.20     14.48 o 
   3   1   0        8.09        3.55      1.16 o 
   4   1   0      917.31      946.18      7.69 o 
   5   1   0       52.62       41.17      2.46 o 
   6   1   0       72.79       52.95      3.01 o 
   7   1   0        0.08        0.00      2.42 o 
   8   1   0       51.68       39.43      3.81 o 
   9   1   0       17.56       13.74      3.74 o 
   0   2   0     2870.26     2793.87     18.39 o 
   1   2   0       53.49       49.75      1.13 o 
   2   2   0      494.57      542.87      8.84 o 
   3   2   0        3.24        4.42      1.23 o 
   4   2   0       46.47       42.79      2.90 o 
   5   2   0       60.02       41.51      2.49 o 
   6   2   0       24.53       15.65      2.51 o 
   7   2   0        2.43        3.91      2.65 o 
   8   2   0        0.07        3.82      2.94 o 
   9   2   0       16.77       16.46      3.74 o 
   1   3   0     4747.95     4984.98     25.30 o 
   2   3   0      471.04      459.35      8.07 o 
   3   3   0      308.67      295.08      3.13 o 
   4   3   0      795.03      875.61      7.37 o 
   5   3   0        0.07        0.00      2.61 o 
   6   3   0      157.64      153.55      3.74 o 
   7   3   0       22.68       17.75      2.85 o 
   8   3   0      110.58       94.21     10.07 o 
   9   3   0       11.05       10.62      3.76 o 
   0   4   0    23985.96    22873.32    105.97 o 
   1   4   0     1063.47     1041.71      8.55 o 
   2   4   0      930.97      855.12     18.91 o 
   3   4   0      722.12      680.42      5.66 o 
   4   4   0      177.52      176.93      3.42 o 
   5   4   0     1181.78     1223.82     30.69 o 
   6   4   0        0.06        1.81      2.81 o 
   7   4   0       50.69       47.11      5.07 o 
   8   4   0       79.60       78.89      4.39 o 
   9   4   0        5.08        2.98      3.53 o 
   1   5   0      120.37      126.25      1.76 o 
   2   5   0      219.06      242.10      2.65 o 
   3   5   0       87.11       95.46      2.65 o 
   4   5   0        0.03        0.35      1.60 o 
   5   5   0      183.26      191.51      9.36 o 
   6   5   0       31.57       23.65      2.81 o 
   7   5   0        7.16        7.45      2.76 o 
   8   5   0        3.27        0.59      3.10 o 
   9   5   0       20.95       21.71      3.92 o 
   0   6   0     1883.64     1869.92     17.36 o 
   1   6   0     1044.56     1050.71      7.18 o 
   2   6   0       72.98       75.38      2.32 o 
   3   6   0        0.11        0.08      1.39 o 
   4   6   0       70.56       58.78     10.84 o 
   5   6   0      527.40      540.79      6.02 o 
   6   6   0       23.04       16.33      3.52 o 
   7   6   0       22.00       23.62      3.03 o 
   8   6   0       15.02       12.66      4.13 o 
   9   6   0       17.86       16.98      3.83 o 
   1   7   0     4294.40     4388.64     27.36 o 
   2   7   0       55.38       48.81      1.62 o 
   3   7   0     1185.21     1169.92     13.04 o 
   4   7   0       94.90       94.61      3.42 o 
   5   7   0       86.37       91.31      3.03 o 
   6   7   0      220.60      219.32      5.74 o 
   7   7   0        0.72        2.01      2.78 o 
   8   7   0       89.37       93.77      6.68 o 
   0   8   0     2386.91     2353.61     20.78 o 
   1   8   0     2490.10     2588.80     16.74 o 
   2   8   0      242.27      226.45      2.83 o 
   3   8   0     1961.78     1989.30     47.82 o 
   4   8   0      429.18      434.84      5.94 o 
   5   8   0      646.88      665.51      6.82 o 
   6   8   0        0.28        0.00      2.44 o 
   7   8   0       12.39       16.29      2.90 o 
   8   8   0       27.03       23.79      3.56 o 
   1   9   0      322.40      326.02      3.62 o 
   2   9   0       97.83       83.86      2.10 o 
   3   9   0     1222.34     1237.73     14.29 o 
   4   9   0      177.66      174.68      3.29 o 
   5   9   0       12.57       16.33      2.65 o 
   6   9   0        2.20        2.90      2.65 o 
   7   9   0       43.72       38.65      3.30 o 
   8   9   0        2.21        3.73      3.06 o 
   0  10   0     3523.16     3279.11     30.72 o 
   1  10   0      302.50      302.60      3.45 o 
   2  10   0      441.88      401.99      4.15 o 
   3  10   0       39.82       36.76      2.23 o 
   4  10   0      120.75      122.14      3.15 o 
   5  10   0      492.96      504.87     11.16 o 
   6  10   0        0.04        0.00      2.55 o 
   7  10   0       37.37       31.62      3.33 o 
   8  10   0       22.38       22.41      3.66 o 
   1  11   0      290.62      304.35      3.58 o 
   2  11   0      317.67      297.50      4.10 o 
   3  11   0       87.56       87.42      2.60 o 
   4  11   0       31.12       23.14      3.29 o 
   5  11   0        8.14        9.15      3.29 o 
   6  11   0       73.88       71.47      3.42 o 
   7  11   0       16.21       14.99      3.15 o 
   8  11   0       53.09       57.57      4.13 o 
   0  12   0     1077.25     1046.90     11.49 o 
   1  12   0      864.25      869.18      7.32 o 
   2  12   0      584.65      561.78     10.00 o 
   3  12   0      671.59      677.47     13.20 o 
   4  12   0      770.93      756.14     22.97 o 
   5  12   0       43.07       40.57      3.23 o 
   6  12   0        4.43        2.92      2.81 o 
   7  12   0        0.01        0.00      2.90 o 
   8  12   0        6.27        5.53      3.49 o 
   1  13   0       69.69       63.29      4.71 o 
   2  13   0      451.45      455.21      5.81 o 
   3  13   0      402.39      400.65      4.97 o 
   4  13   0      174.58      166.99      3.79 o 
   5  13   0       22.67       19.48      2.85 o 
   6  13   0       15.33       13.70      2.94 o 
   7  13   0        2.11        3.48      3.10 o 
   8  13   0       11.66       14.90      3.67 o 
   0  14   0     2713.95     2535.67     24.98 o 
   1  14   0       14.99       15.88      2.36 o 
   2  14   0      891.80      820.97      7.53 o 
   3  14   0       95.36      100.52      3.15 o 
   4  14   0        0.07        1.06      2.37 o 
   5  14   0      130.52      133.96      7.20 o 
   6  14   0        1.54        0.00      2.85 o 
   7  14   0        8.24        8.03      3.29 o 
   1  15   0        0.35        0.00      2.21 o 
   2  15   0       29.42       20.01      3.55 o 
   3  15   0        5.40        4.52      2.42 o 
   4  15   0       33.67       40.25      4.68 o 
   5  15   0       83.94       78.89      3.56 o 
   6  15   0       69.64       68.28      4.55 o 
   7  15   0        5.21        8.20      3.31 o 
   0  16   0        9.59       13.68      3.48 o 
   1  16   0      642.80      649.27      6.53 o 
   2  16   0       23.83       26.04      2.60 o 
   3  16   0      112.99      113.02      3.45 o 
   4  16   0      246.20      257.89      4.70 o 
   5  16   0        1.01        0.81      2.78 o 
   6  16   0        2.19        0.03      3.10 o 
   7  16   0        5.62        0.17      3.44 o 
   1  17   0       38.17       34.18      3.03 o 
   2  17   0       77.01       71.83      6.84 o 
   3  17   0      236.85      237.30      7.87 o 
   4  17   0        0.11        0.00      2.71 o 
   5  17   0       14.36       15.77      3.13 o 
   6  17   0       53.48       57.03      4.58 o 
   7  17   0       21.46       18.25      3.88 o 
   0  18   0       35.23       24.27      3.74 o 
   1  18   0       33.62       32.78      2.81 o 
   2  18   0       43.59       39.20      3.78 o 
   3  18   0      190.73      193.24      4.38 o 
   4  18   0        0.04        0.00      2.78 o 
   5  18   0       96.11      102.29      4.20 o 
   6  18   0        6.27        6.34      3.35 o 
   1  19   0       14.76       13.67      2.85 o 
   2  19   0       15.67       16.56      2.76 o 
   3  19   0        7.13        6.54      2.87 o 
   4  19   0       62.47       63.88      3.56 o 
   5  19   0       55.06       55.64      3.88 o 
   6  19   0       12.87       13.03      3.67 o 
   0  20   0       30.98       34.14      4.32 o 
   1  20   0      592.04      601.60      6.96 o 
   2  20   0       23.38       22.09      2.97 o 
   3  20   0       21.23       17.39      3.17 o 
   4  20   0      133.23      135.65      4.45 o 
   5  20   0       13.46       19.17      3.67 o 
   6  20   0        3.87        2.70      3.78 o 
   1  21   0       18.89       22.11      3.74 o 
   2  21   0        9.35        5.95      3.01 o 
   3  21   0      157.69      158.18      6.10 o 
   4  21   0        4.12        3.84      3.31 o 
   5  21   0        1.69        1.42      3.51 o 
   0  22   0        2.40        6.52      4.19 o 
   1  22   0      144.37      148.71      4.47 o 
   2  22   0       43.92       45.02      7.03 o 
   3  22   0      147.54      149.98      4.70 o 
   4  22   0       31.82       33.56      3.74 o 
   5  22   0       38.30       40.40      4.22 o 
   1  23   0       11.27       15.09      3.40 o 
   2  23   0       63.56       63.69      3.85 o 
   3  23   0       24.45       25.88      3.70 o 
   4  23   0       34.52       34.56      3.92 o 
   0  24   0        0.49        3.36      4.45 o 
   1  24   0       69.63       71.84      5.13 o 
   2  24   0        0.04        0.00      3.21 o 
   3  24   0        0.17        1.45      3.49 o 
   1  25   0        0.22        0.00      3.42 o 
   2  25   0        4.96        6.58      3.45 o 
   0  26   0       12.51        8.33      5.16 o 
   1  26   0       27.12       29.91      6.45 o 
  -9   1   1       46.90       46.97      4.24 o 
  -8   1   1        0.03        1.81      2.87 o 
  -7   1   1       27.51       23.37      2.85 o 
  -6   1   1       30.70       21.96      2.58 o 
  -5   1   1        1.39        2.26      2.01 o 
  -4   1   1     3775.71     3810.19     23.62 o 
  -3   1   1      210.68      250.88      6.55 o 
  -2   1   1     1877.75     1839.39     12.12 o 
  -1   1   1     6362.46     6013.50    126.13 o 
   0   1   1      124.01      121.06      2.10 o 
   1   1   1    11694.58    11128.49     67.70 o 
   2   1   1       27.35       40.12      2.07 o 
   3   1   1     2946.01     2359.50    591.44 o 
   4   1   1      520.87      524.01     12.58 o 
   5   1   1       15.00        8.99      2.12 o 
   6   1   1       13.84       14.97      2.49 o 
   7   1   1        1.21        3.03      2.74 o 
   8   1   1       10.76       10.55      3.31 o 
   9   1   1       53.67       48.31      4.65 o 
  -9   2   1       16.22       18.46      3.72 o 
  -8   2   1       15.31       12.73      3.17 o 
  -7   2   1      128.17      134.45      9.42 o 
  -6   2   1        8.07        5.42      2.39 o 
  -5   2   1     1455.18     1381.56     11.00 o 
  -4   2   1      322.91      315.42      8.55 o 
  -3   2   1      710.43      826.69     11.97 o 
  -2   2   1     2955.10     2941.66     68.18 o 
  -1   2   1     2319.53     2263.92     20.55 o 
   0   2   1     4455.48     4757.69     31.71 o 
   1   2   1        0.09        0.00      0.91 o 
   2   2   1     1129.60     1325.44      9.56 o 
   3   2   1     1411.80     1377.00     16.91 o 
   4   2   1      681.89      676.16     20.46 o 
   5   2   1      220.07      186.55      3.49 o 
   6   2   1        1.56        2.69      2.33 o 
   7   2   1      164.58      149.66      4.47 o 
   8   2   1        6.13        5.62      3.17 o 
   9   2   1      169.43      149.45      6.21 o 
  -9   3   1       33.69       30.59      5.97 o 
  -8   3   1       45.37       30.58      3.63 o 
  -7   3   1       59.53       47.33      5.32 o 
  -6   3   1      151.71      156.89      3.70 o 
  -5   3   1       71.89       40.46      2.56 o 
  -4   3   1     1369.26     1415.13     21.01 o 
  -3   3   1        1.56        0.30      1.29 o 
  -2   3   1       84.31       78.69      1.53 o 
  -1   3   1     1133.53     1188.26     22.85 o 
   0   3   1      772.14      843.03      5.92 o 
   1   3   1     1334.32     1310.94      8.74 o 
   2   3   1      117.27      137.88      3.19 o 
   3   3   1      118.85      110.04      2.08 o 
   4   3   1      193.94      196.93      3.03 o 
   5   3   1       74.31       74.57      4.58 o 
   6   3   1        9.88        9.78      2.51 o 
   7   3   1        0.60        0.00      2.69 o 
   8   3   1       35.46       33.81      5.61 o 
   9   3   1       15.99       12.18      4.13 o 
  -9   4   1        7.48        4.97      3.51 o 
  -8   4   1       32.45       29.90      3.35 o 
  -7   4   1       41.53       36.23      4.07 o 
  -6   4   1      303.11      309.23      4.76 o 
  -5   4   1      211.13      200.93      7.23 o 
  -4   4   1       33.51       23.95      2.08 o 
  -3   4   1       19.53       16.93      1.46 o 
  -2   4   1        1.38        0.57      1.19 o 
  -1   4   1      705.66      783.06      5.66 o 
   0   4   1     1506.27     1605.75     11.71 o 
   1   4   1        0.01        0.00      1.00 o 
   2   4   1      116.18      127.12      4.29 o 
   3   4   1      112.48      111.06      2.14 o 
   4   4   1      135.01      142.75      3.65 o 
   5   4   1       66.14       61.56      2.69 o 
   6   4   1      112.72      115.22      3.46 o 
   7   4   1       20.31       18.29      2.94 o 
   8   4   1       82.73       76.24      4.39 o 
  -9   5   1       88.95       84.73      4.93 o 
  -8   5   1        2.27        0.00      3.03 o 
  -7   5   1       64.74       51.40      4.10 o 
  -6   5   1      178.62      200.89      3.95 o 
  -5   5   1        1.40        0.45      2.39 o 
  -4   5   1     6406.54     6466.47    138.14 o 
  -3   5   1        0.71        2.46      1.39 o 
  -2   5   1     6340.44     6464.39     41.16 o 
  -1   5   1       25.24       41.22      1.84 o 
   0   5   1       82.75       89.23      1.48 o 
   1   5   1       66.45       48.95      1.65 o 
   2   5   1        3.54        7.74      1.68 o 
   3   5   1      609.19      656.80     13.33 o 
   4   5   1      942.99      897.25     17.20 o 
   5   5   1      104.51       93.61      2.99 o 
   6   5   1      207.17      229.88      4.40 o 
   7   5   1        3.32        2.77      2.74 o 
   8   5   1       44.46       58.95      4.04 o 
  -9   6   1        5.94        7.20      3.69 o 
  -8   6   1        2.67        0.48      3.10 o 
  -7   6   1       56.96       48.17      3.87 o 
  -6   6   1       15.09        7.19      2.78 o 
  -5   6   1      747.67      770.58      7.23 o 
  -4   6   1      257.09      260.07      4.42 o 
  -3   6   1        7.76        5.60      1.44 o 
  -2   6   1     4872.17     5254.35     81.64 o 
  -1   6   1      891.15     1018.82      7.25 o 
   0   6   1     2991.40     3156.31     19.95 o 
   1   6   1        4.26        3.98      1.14 o 
   2   6   1       29.96       42.36      1.53 o 
   3   6   1      277.80      289.60      3.42 o 
   4   6   1      537.00      510.84     16.17 o 
   5   6   1      313.62      287.49      4.24 o 
   6   6   1       78.35       71.66      4.23 o 
   7   6   1      125.85      126.40      4.20 o 
   8   6   1        8.55        7.54      3.45 o 
  -9   7   1        0.06        4.44      3.65 o 
  -8   7   1        7.10        7.68      3.19 o 
  -7   7   1       14.07       12.02      2.83 o 
  -6   7   1       24.71       16.54      2.74 o 
  -5   7   1      508.37      503.63      9.16 o 
  -4   7   1       87.69       92.14      3.29 o 
  -3   7   1      279.07      276.76      7.13 o 
  -2   7   1        5.35        5.61      1.46 o 
  -1   7   1     1046.09     1050.85     23.49 o 
   0   7   1     3526.99     3833.99     23.57 o 
   1   7   1        0.24        0.15      1.16 o 
   2   7   1        1.14        1.16      1.32 o 
   3   7   1       36.16       32.57      3.13 o 
   4   7   1       73.11       74.65      2.60 o 
   5   7   1       32.06       31.33      4.39 o 
   6   7   1        0.00        2.12      2.51 o 
   7   7   1        1.11        0.52      3.58 o 
   8   7   1        6.18        6.35      3.33 o 
  -9   8   1        0.05        2.54      3.53 o 
  -8   8   1        0.00        0.00      3.21 o 
  -7   8   1       70.73       60.21      3.64 o 
  -6   8   1       26.68       19.89      2.83 o 
  -5   8   1      359.06      375.91      8.16 o 
  -4   8   1      316.58      317.97      6.03 o 
  -3   8   1      148.22      147.18      5.45 o 
  -2   8   1     1541.54     1535.49     16.52 o 
  -1   8   1     2171.45     2275.86     15.22 o 
   0   8   1     2237.38     2407.98     15.36 o 
   1   8   1        0.00        1.06      1.30 o 
   2   8   1       17.51       17.37      1.51 o 
   3   8   1        2.67        2.74      1.67 o 
   4   8   1      702.87      694.86     18.49 o 
   5   8   1       31.93       31.57      3.00 o 
   6   8   1        0.28        0.00      2.87 o 
   7   8   1       60.00       58.58      3.58 o 
   8   8   1       23.38       21.28      5.90 o 
  -8   9   1        0.10        0.81      3.17 o 
  -7   9   1       48.73       43.11      6.39 o 
  -6   9   1      139.40      146.70      3.79 o 
  -5   9   1       10.43        8.59      2.44 o 
  -4   9   1     2943.99     2994.88     37.91 o 
  -3   9   1       28.83       23.14      1.96 o 
  -2   9   1     2526.50     2580.02     20.68 o 
  -1   9   1      665.32      616.76      7.39 o 
   0   9   1      363.73      383.77      3.81 o 
   1   9   1      895.44      827.27     16.07 o 
   2   9   1        5.30        4.42      1.53 o 
   3   9   1      425.41      431.66      6.97 o 
   4   9   1      864.54      843.09     11.39 o 
   5   9   1       10.55        7.86      2.40 o 
   6   9   1      291.31      316.37      5.20 o 
   7   9   1        1.49        0.59      2.99 o 
   8   9   1       34.21       39.91      3.88 o 
  -8  10   1        1.68        0.94      3.13 o 
  -7  10   1       15.25       16.08      3.05 o 
  -6  10   1        0.80        2.55      2.51 o 
  -5  10   1       57.77       49.47      2.99 o 
  -4  10   1       64.28       53.00      2.78 o 
  -3  10   1       26.97       24.41      2.05 o 
  -2  10   1      391.47      395.56      7.91 o 
  -1  10   1     1580.27     1584.51     11.49 o 
   0  10   1       55.85       60.53      3.55 o 
   1  10   1        2.16        3.03      1.74 o 
   2  10   1        6.57        6.52      1.90 o 
   3  10   1      125.35      121.80      2.85 o 
   4  10   1       18.53       15.96      2.35 o 
   5  10   1       61.99       57.52      3.03 o 
   6  10   1       12.04       11.09      2.74 o 
   7  10   1       21.59       21.58      4.10 o 
   8  10   1        6.92        7.52      3.62 o 
  -8  11   1        2.58        1.98      3.35 o 
  -7  11   1        0.10        2.87      2.97 o 
  -6  11   1        0.88        0.86      2.69 o 
  -5  11   1      632.36      639.01     16.04 o 
  -4  11   1       33.16       30.15      2.53 o 
  -3  11   1      695.82      704.50      6.62 o 
  -2  11   1       50.49       49.12      3.55 o 
  -1  11   1      625.00      636.05      5.91 o 
   0  11   1     1178.47     1171.10      8.88 o 
   1  11   1      184.45      160.85      2.76 o 
   2  11   1        4.96        1.22      1.76 o 
   3  11   1       66.83       58.66      3.23 o 
   4  11   1        0.10        0.00      2.21 o 
   5  11   1      172.17      163.61      3.88 o 
   6  11   1       34.63       28.92      2.99 o 
   7  11   1       13.56       17.31      3.28 o 
   8  11   1        0.01        3.97      3.40 o 
  -8  12   1        0.43        0.00      3.19 o 
  -7  12   1       82.16       71.86      4.08 o 
  -6  12   1       36.50       33.50      4.39 o 
  -5  12   1      124.59      130.52      3.67 o 
  -4  12   1       24.04       18.46      3.23 o 
  -3  12   1      274.38      249.84      4.19 o 
  -2  12   1      200.79      194.42      3.15 o 
  -1  12   1     1885.32     1770.31     13.16 o 
   0  12   1      170.33      175.09      8.84 o 
   1  12   1        0.59        3.01      1.84 o 
   2  12   1       60.68       51.57      2.35 o 
   3  12   1      228.25      228.21      8.58 o 
   4  12   1      206.88      214.39      9.36 o 
   5  12   1       24.80       21.33      3.07 o 
   6  12   1        5.50        5.03      2.83 o 
   7  12   1       41.68       40.48      3.67 o 
   8  12   1       19.22       21.88      5.97 o 
  -8  13   1        0.21        2.62      3.49 o 
  -7  13   1       51.67       54.10      3.81 o 
  -6  13   1       36.80       39.29      3.28 o 
  -5  13   1      142.54      143.50      4.84 o 
  -4  13   1      313.96      312.42      4.56 o 
  -3  13   1      308.41      294.27      7.32 o 
  -2  13   1      148.41      145.81      3.81 o 
  -1  13   1     2425.66     2284.69     16.36 o 
   0  13   1      260.87      282.42     21.39 o 
   1  13   1     2420.06     2232.01     38.27 o 
   2  13   1        5.03        5.97      2.10 o 
   3  13   1      650.53      619.77      6.50 o 
   4  13   1      215.81      217.34      4.04 o 
   5  13   1       69.81       65.09      3.26 o 
   6  13   1       82.44       86.89      3.78 o 
   7  13   1       10.61        9.67      3.33 o 
  -8  14   1       18.46       17.77      3.83 o 
  -7  14   1        0.87        0.00      3.21 o 
  -6  14   1      140.24      145.99      9.03 o 
  -5  14   1        4.71        2.02      2.76 o 
  -4  14   1       26.27       24.80      2.69 o 
  -3  14   1      108.39      115.43      4.32 o 
  -2  14   1      109.89      102.64      2.94 o 
  -1  14   1     1338.18     1424.32     22.23 o 
   0  14   1       15.42       11.75     10.49 o 
   1  14   1        0.97        0.00      2.39 o 
   2  14   1        2.30        0.52      2.17 o 
   3  14   1        3.98        3.22      2.40 o 
   4  14   1        1.85        5.39      2.56 o 
   5  14   1       39.56       38.66      3.19 o 
   6  14   1       98.13       86.20      4.04 o 
   7  14   1        4.06        5.21      3.35 o 
  -7  15   1        5.46        8.90      3.49 o 
  -6  15   1        0.84        0.00      6.74 o 
  -5  15   1      176.87      185.43      4.33 o 
  -4  15   1       41.87       36.18      2.94 o 
  -3  15   1      203.14      219.30      4.04 o 
  -2  15   1       76.99       69.01      2.85 o 
  -1  15   1        1.61        0.00      3.10 o 
   0  15   1      333.46      325.85      4.34 o 
   1  15   1      710.50      665.43      6.73 o 
   2  15   1        0.55        3.33      2.26 o 
   3  15   1      154.66      150.20      8.36 o 
   4  15   1       18.38       16.98      2.76 o 
   5  15   1       26.70       25.47      3.13 o 
   6  15   1       62.33       63.07      3.88 o 
   7  15   1        2.29        3.14      3.51 o 
  -7  16   1       81.22       81.17      4.49 o 
  -6  16   1        2.46        5.03      3.23 o 
  -5  16   1      117.18      124.93     18.10 o 
  -4  16   1       10.35        9.27      3.52 o 
  -3  16   1        0.53        2.38      2.53 o 
  -2  16   1       97.22       92.77      3.13 o 
  -1  16   1      156.62      140.56      4.84 o 
   0  16   1        7.54        5.84      2.51 o 
   1  16   1        2.03        0.26      3.07 o 
   2  16   1       95.16       86.08      7.97 o 
   3  16   1       50.11       48.03      6.36 o 
   4  16   1       72.66       68.89      3.42 o 
   5  16   1        0.35        3.05      2.87 o 
   6  16   1        3.11        6.80      3.15 o 
   7  16   1       54.25       64.59      5.26 o 
  -7  17   1       43.85       49.67      4.15 o 
  -6  17   1       63.55       65.30      4.03 o 
  -5  17   1      134.90      142.15      4.38 o 
  -4  17   1       53.40       48.73      6.58 o 
  -3  17   1      100.37      106.01      3.51 o 
  -2  17   1       53.95       55.23      3.01 o 
  -1  17   1      338.19      323.91      4.94 o 
   0  17   1      485.73      481.14      5.64 o 
   1  17   1      198.35      193.80      3.83 o 
   2  17   1      126.61      134.28      3.56 o 
   3  17   1       47.51       48.63      3.06 o 
   4  17   1       77.11       72.83      3.61 o 
   5  17   1       36.40       34.85      3.54 o 
   6  17   1       30.73       33.93      3.67 o 
  -6  18   1      162.16      180.33      5.20 o 
  -5  18   1        1.12        3.27      3.10 o 
  -4  18   1       43.32       47.06      3.28 o 
  -3  18   1       25.11       22.49      2.83 o 
  -2  18   1        5.41        6.37      2.61 o 
  -1  18   1      333.65      308.99      4.77 o 
   0  18   1       55.06       57.35      3.13 o 
   1  18   1        0.87        0.60      2.53 o 
   2  18   1       35.30       36.04      2.97 o 
   3  18   1        4.38        6.43      2.67 o 
   4  18   1       16.22       14.39      3.01 o 
   5  18   1       19.09       16.79      3.28 o 
   6  18   1       52.56       51.92      4.20 o 
  -6  19   1       11.59        9.07      3.65 o 
  -5  19   1       19.00       18.97      3.35 o 
  -4  19   1       66.86       68.31      4.45 o 
  -3  19   1       65.23       62.90      8.23 o 
  -2  19   1       57.59       48.62      3.15 o 
  -1  19   1        7.04        6.91      2.74 o 
   0  19   1      144.28      138.43      3.86 o 
   1  19   1       36.48       34.60      2.90 o 
   2  19   1       15.74       16.09      2.90 o 
   3  19   1        0.00        0.12      2.71 o 
   4  19   1       26.47       26.28      3.35 o 
   5  19   1        7.69        8.33      3.31 o 
   6  19   1       95.26      101.56      6.26 o 
  -6  20   1        5.31        3.65      3.49 o 
  -5  20   1       12.16       10.96      3.49 o 
  -4  20   1       14.45       10.53      3.17 o 
  -3  20   1       25.37       25.24      3.17 o 
  -2  20   1       43.09       38.19      3.19 o 
  -1  20   1        4.31        1.08      2.76 o 
   0  20   1        0.35        0.00      3.05 o 
   1  20   1        0.91        1.24      2.76 o 
   2  20   1       45.70       41.36      6.58 o 
   3  20   1        3.59        3.69      3.08 o 
   4  20   1       27.55       25.77      3.46 o 
   5  20   1        2.28        0.00      3.40 o 
  -5  21   1       75.97       83.23      4.24 o 
  -4  21   1       14.34       13.86      3.40 o 
  -3  21   1      140.64      143.30      4.49 o 
  -2  21   1       88.85       92.74      3.79 o 
  -1  21   1      107.04      109.28      3.88 o 
   0  21   1      561.98      546.33     12.87 o 
   1  21   1       18.99       17.80      3.17 o 
   2  21   1      286.64      305.29      5.57 o 
   3  21   1       32.16       32.49      3.45 o 
   4  21   1       59.66       61.50      4.81 o 
   5  21   1       58.83       67.22      6.74 o 
  -5  22   1        0.69        4.29      3.51 o 
  -4  22   1        0.04        0.00      3.26 o 
  -3  22   1       30.09       30.95      7.45 o 
  -2  22   1       58.75       66.95      3.79 o 
  -1  22   1      135.62      133.69      4.29 o 
   0  22   1       30.52       28.14      3.63 o 
   1  22   1        0.37        0.00      2.97 o 
   2  22   1       55.27       54.98      3.92 o 
   3  22   1       26.98       33.43      3.65 o 
   4  22   1       34.25       30.13      3.85 o 
  -4  23   1       14.10        9.60      3.56 o 
  -3  23   1        0.06        0.00      3.87 o 
  -2  23   1       35.74       32.59      3.54 o 
  -1  23   1       19.86       20.95      3.54 o 
   0  23   1        0.26        0.00      3.19 o 
   1  23   1       54.69       59.19      3.63 o 
   2  23   1        5.85        5.56      3.44 o 
   3  23   1        9.55        5.75      3.46 o 
   4  23   1       26.03       29.16      3.83 o 
  -3  24   1        6.30        5.80      3.56 o 
  -2  24   1        0.80        0.40      3.26 o 
  -1  24   1       15.19       12.26      3.38 o 
   0  24   1        3.38        6.53      3.26 o 
   1  24   1        0.06        0.00      3.38 o 
   2  24   1        3.44        2.66      3.26 o 
   3  24   1       14.32       11.40      3.63 o 
  -2  25   1       11.78       17.91      3.58 o 
  -1  25   1       39.04       38.78      3.85 o 
   0  25   1       80.43       75.78      4.20 o 
   1  25   1        0.31        0.65      3.35 o 
   2  25   1       48.44       49.37      4.17 o 
  -1  26   1       63.16       59.77      6.97 o 
   0  26   1        0.00        0.00      3.58 o 
  -9   0   2        5.00        9.68      4.90 o 
  -8   0   2      282.50      283.31      8.26 o 
  -7   0   2       28.34       15.62      3.94 o 
  -6   0   2      801.81      789.20     10.97 o 
  -5   0   2      442.91      466.14      7.03 o 
  -4   0   2        5.25        4.58      2.19 o 
  -3   0   2        9.87        7.87      1.81 o 
  -2   0   2      718.16      797.47      8.52 o 
  -1   0   2     1709.21     1815.19     18.33 o 
   0   0   2    11972.24    12001.22     92.67 o 
   1   0   2      248.52      260.98      3.87 o 
   2   0   2     1834.62     1663.73     17.10 o 
   3   0   2       35.90       41.17      2.58 o 
   4   0   2     1188.07     1214.43     13.75 o 
   5   0   2      974.13      911.82     12.00 o 
   6   0   2        1.46        1.61      3.48 o 
   7   0   2      420.78      438.26      9.62 o 
   8   0   2        0.10        0.00      4.84 o 
  -9   1   2       38.76       40.21      6.55 o 
  -8   1   2       17.13       13.63      3.24 o 
  -7   1   2       20.55       15.21      2.81 o 
  -6   1   2      656.86      637.47      6.82 o 
  -5   1   2        6.88        2.71      2.01 o 
  -4   1   2      659.79      601.78      5.48 o 
  -3   1   2      134.25      128.90      3.36 o 
  -2   1   2      849.56      933.56      7.84 o 
  -1   1   2     1241.68     1294.30     42.17 o 
   0   1   2     2270.62     2357.76     19.62 o 
   1   1   2      998.79     1110.47      8.12 o 
   2   1   2        0.77        1.71      1.23 o 
   3   1   2      183.39      162.52      2.62 o 
   4   1   2      150.12      160.82      7.32 o 
   5   1   2      389.22      381.20      5.97 o 
   6   1   2        1.97        0.00      2.39 o 
   7   1   2       12.82       11.03      3.19 o 
   8   1   2       70.97       74.77      4.40 o 
  -9   2   2       17.61       12.70      3.67 o 
  -8   2   2        1.62        0.16      2.97 o 
  -7   2   2       61.81       43.04      3.24 o 
  -6   2   2       23.07       16.01      2.71 o 
  -5   2   2       16.15       12.51      2.14 o 
  -4   2   2       17.23        6.51      1.94 o 
  -3   2   2       58.21       58.05      1.69 o 
  -2   2   2       20.60       24.26      1.30 o 
  -1   2   2     1008.47     1058.20     18.20 o 
   0   2   2      609.74      649.13      6.81 o 
   1   2   2       35.11       38.72      1.37 o 
   2   2   2       21.99       28.02      1.41 o 
   3   2   2        7.32       10.05      1.60 o 
   4   2   2       20.08       31.30      2.12 o 
   5   2   2       95.22       99.32      3.42 o 
   6   2   2        2.30        3.24      2.46 o 
   7   2   2       17.11       22.00      3.12 o 
   8   2   2        3.31        3.76      3.47 o 
  -9   3   2       68.10       64.51      4.52 o 
  -8   3   2       72.26       62.01      4.04 o 
  -7   3   2        0.05        0.00      2.53 o 
  -6   3   2     1044.57     1037.40      9.35 o 
  -5   3   2      514.06      497.78      5.50 o 
  -4   3   2     1125.23     1094.68     13.88 o 
  -3   3   2      148.22      144.51      2.28 o 
  -2   3   2     2768.13     3151.24     21.68 o 
  -1   3   2     1496.27     1579.90     52.18 o 
   0   3   2      551.06      589.57      5.29 o 
   1   3   2      902.49     1078.85      7.89 o 
   2   3   2        0.30        0.45      1.28 o 
   3   3   2      321.12      288.11      3.45 o 
   4   3   2      271.48      269.69      5.65 o 
   5   3   2      475.30      443.90      5.40 o 
   6   3   2       17.77       14.62      2.62 o 
   7   3   2        1.90        5.50      2.99 o 
   8   3   2      131.17      148.34      5.00 o 
  -9   4   2        2.06        5.21      3.42 o 
  -8   4   2      295.13      319.64      7.71 o 
  -7   4   2        1.30        2.42      2.67 o 
  -6   4   2      600.61      613.36     23.81 o 
  -5   4   2      908.51      920.98     27.56 o 
  -4   4   2       63.18       54.61     11.58 o 
  -3   4   2      926.12      934.76     17.42 o 
  -2   4   2      868.30      951.11     27.78 o 
  -1   4   2     3289.99     3499.43     65.63 o 
   0   4   2      852.98      903.94      6.77 o 
   1   4   2      100.81      114.10      1.83 o 
   2   4   2        7.22        2.31      1.25 o 
   3   4   2       67.40       67.81      2.14 o 
   4   4   2      280.30      275.83      6.29 o 
   5   4   2      698.68      628.75     13.81 o 
   6   4   2       15.08       16.89      2.65 o 
   7   4   2      432.83      464.38     24.98 o 
   8   4   2        5.24        5.42      3.51 o 
  -9   5   2       15.16       12.65      3.70 o 
  -8   5   2        1.10        0.84      3.13 o 
  -7   5   2       67.36       50.30      3.68 o 
  -6   5   2      145.41      147.48      3.76 o 
  -5   5   2      849.83      833.35     10.65 o 
  -4   5   2      122.16      126.10      2.67 o 
  -3   5   2     1022.01     1026.56      7.80 o 
  -2   5   2      229.38      264.11      2.90 o 
  -1   5   2     1681.93     1871.54     47.63 o 
   0   5   2      178.98      194.34      3.45 o 
   1   5   2       13.52       19.58      2.48 o 
   2   5   2        0.24        1.98      1.30 o 
   3   5   2       14.65       15.56      1.76 o 
   4   5   2      152.83      131.28      3.01 o 
   5   5   2      259.59      239.27      8.03 o 
   6   5   2       14.42       15.40      2.67 o 
   7   5   2       27.61       34.72      5.94 o 
   8   5   2       11.99        9.45      3.63 o 
  -9   6   2       21.61       16.53      3.81 o 
  -8   6   2       77.11       66.33      9.29 o 
  -7   6   2       37.28       30.07      3.06 o 
  -6   6   2      249.15      263.72      6.52 o 
  -5   6   2       33.22       22.94      2.53 o 
  -4   6   2      121.35      111.49      3.29 o 
  -3   6   2      906.08      920.04     13.46 o 
  -2   6   2      120.30      119.47      5.26 o 
  -1   6   2     2837.36     3201.10    134.94 o 
   0   6   2      163.47      181.53      2.68 o 
   1   6   2        1.47        4.58      1.30 o 
   2   6   2        2.02        4.47      1.44 o 
   3   6   2       57.60       58.81      3.26 o 
   4   6   2       14.23       18.06      2.19 o 
   5   6   2      450.08      433.20      8.65 o 
   6   6   2       22.04       19.82      3.58 o 
   7   6   2      161.33      178.35     12.39 o 
   8   6   2       22.69       23.30      3.81 o 
  -9   7   2       95.67       94.71      4.86 o 
  -8   7   2       25.84       21.13      3.51 o 
  -7   7   2       29.51       26.41      3.10 o 
  -6   7   2      721.91      764.82      8.03 o 
  -5   7   2       81.16       72.42     16.75 o 
  -4   7   2      811.93      874.00      7.55 o 
  -3   7   2       74.82       77.94      4.29 o 
  -2   7   2     1171.20     1341.12     34.27 o 
  -1   7   2     4209.57     4519.15     68.76 o 
   0   7   2       94.95       96.18      1.89 o 
   1   7   2        1.75        8.11      2.00 o 
   2   7   2        0.77        0.18      1.48 o 
   3   7   2      403.74      392.54      9.52 o 
   4   7   2       59.23       60.76      2.60 o 
   5   7   2      699.66      676.17     10.26 o 
   6   7   2       33.74       27.56      2.94 o 
   7   7   2       26.66       30.62      3.38 o 
   8   7   2      104.91      120.75     11.20 o 
  -9   8   2        9.02        5.45      3.79 o 
  -8   8   2       68.18       63.20      4.29 o 
  -7   8   2        0.06        1.65      2.69 o 
  -6   8   2       58.44       54.94      3.29 o 
  -5   8   2      449.31      446.46     12.91 o 
  -4   8   2      200.98      207.42      3.42 o 
  -3   8   2      957.60      954.36     14.78 o 
  -2   8   2       14.72       22.65      1.64 o 
  -1   8   2     1927.06     1991.40     25.49 o 
   0   8   2      232.12      225.83      4.26 o 
   1   8   2        5.27        4.00      1.41 o 
   2   8   2       40.65       33.75      1.87 o 
   3   8   2      271.09      268.28      3.72 o 
   4   8   2      312.22      291.92      5.90 o 
   5   8   2      241.53      243.43      4.38 o 
   6   8   2        8.68        9.37      2.76 o 
   7   8   2      186.43      193.80     10.87 o 
   8   8   2       37.14       39.09      4.06 o 
  -8   9   2        5.72        3.82      3.40 o 
  -7   9   2        0.59        0.89      2.76 o 
  -6   9   2       10.83        9.30      2.69 o 
  -5   9   2      309.47      291.52      6.65 o 
  -4   9   2        7.23        8.81      2.10 o 
  -3   9   2        4.30        6.45      1.85 o 
  -2   9   2       46.01       42.02      1.92 o 
  -1   9   2       33.42       32.49      1.78 o 
   0   9   2      104.38      102.30      5.36 o 
   1   9   2        1.05        0.61      2.10 o 
   2   9   2        1.56        2.22      1.71 o 
   3   9   2       42.12       42.92      2.33 o 
   4   9   2      696.55      674.86      6.91 o 
   5   9   2        2.62        2.15      2.60 o 
   6   9   2       20.59       21.33      2.97 o 
   7   9   2        6.77       11.16      3.84 o 
   8   9   2        1.75        2.16      3.54 o 
  -8  10   2       80.23       93.45     14.04 o 
  -7  10   2        9.05        8.42      3.06 o 
  -6  10   2      193.07      214.97      4.43 o 
  -5  10   2       79.14       78.94     11.52 o 
  -4  10   2      109.79      101.01      4.16 o 
  -3  10   2      726.53      724.89     19.26 o 
  -2  10   2      119.90      128.79      2.65 o 
  -1  10   2      980.62     1055.47     13.36 o 
   0  10   2      540.56      542.81      5.11 o 
   1  10   2        2.89        2.27      1.60 o 
   2  10   2      632.77      597.87      5.70 o 
   3  10   2        9.92       14.74      3.00 o 
   4  10   2       22.47       25.16      3.19 o 
   5  10   2      372.24      366.48     11.13 o 
   6  10   2       34.80       29.88      3.13 o 
   7  10   2      157.20      165.09      4.97 o 
  -8  11   2       25.65       23.50      3.79 o 
  -7  11   2        9.76        7.68      3.15 o 
  -6  11   2      317.38      352.26      5.41 o 
  -5  11   2        0.20        0.00      2.33 o 
  -4  11   2      204.19      234.11      3.90 o 
  -3  11   2        2.65        3.36      2.01 o 
  -2  11   2        0.76        1.08      1.89 o 
  -1  11   2      472.09      479.04     18.55 o 
   0  11   2      304.41      283.89      5.26 o 
   1  11   2        8.92       11.15      1.87 o 
   2  11   2        1.58        1.19      2.03 o 
   3  11   2      150.45      144.51      3.28 o 
   4  11   2       12.92        7.23      2.97 o 
   5  11   2      202.06      200.89      4.52 o 
   6  11   2        0.36        0.00      2.90 o 
   7  11   2        0.08        0.00      4.07 o 
  -8  12   2        3.77        4.41      3.33 o 
  -7  12   2        5.95        4.92      2.99 o 
  -6  12   2        0.17        0.00      2.76 o 
  -5  12   2      106.81      106.03      7.36 o 
  -4  12   2      423.10      428.39      5.09 o 
  -3  12   2       63.74       54.45      2.62 o 
  -2  12   2      439.87      419.12      4.88 o 
  -1  12   2       54.08       56.42      2.28 o 
   0  12   2      577.11      563.45      5.57 o 
   1  12   2        0.61        0.16      1.91 o 
   2  12   2      260.28      243.03      3.72 o 
   3  12   2      223.31      228.36      3.92 o 
   4  12   2      457.28      445.83      5.74 o 
   5  12   2        3.26        4.23      3.03 o 
   6  12   2       93.58       91.30      4.04 o 
   7  12   2       15.04       15.90      5.20 o 
  -8  13   2        0.40        0.00      4.29 o 
  -7  13   2       18.55       16.63      3.17 o 
  -6  13   2        5.33        3.86      2.90 o 
  -5  13   2      509.31      501.81      6.13 o 
  -4  13   2       46.00       43.98      2.85 o 
  -3  13   2       74.44       75.40      2.85 o 
  -2  13   2      232.61      221.12      4.26 o 
  -1  13   2        0.22        0.00      2.07 o 
   0  13   2      449.16      453.43      5.13 o 
   1  13   2        8.09        8.26      2.16 o 
   2  13   2        0.55        1.32      3.58 o 
   3  13   2       43.86       43.51      2.74 o 
   4  13   2      623.86      642.88      6.97 o 
   5  13   2        3.58        1.54      2.78 o 
   6  13   2       43.32       47.29      6.03 o 
   7  13   2        2.66        3.21      3.49 o 
  -8  14   2       31.29       34.58      3.97 o 
  -7  14   2        7.29        3.57      3.26 o 
  -6  14   2       86.82       86.24      3.92 o 
  -5  14   2       27.22       25.80      3.14 o 
  -4  14   2        0.94        0.00      2.42 o 
  -3  14   2      348.69      354.01      5.84 o 
  -2  14   2        4.61        2.32      2.23 o 
  -1  14   2      154.81      145.40      3.24 o 
   0  14   2      902.33      842.19      9.58 o 
   1  14   2        6.34        4.95      2.23 o 
   2  14   2     1721.53     1659.97     12.78 o 
   3  14   2        4.14        4.33      2.44 o 
   4  14   2      255.55      256.06      7.97 o 
   5  14   2       89.16       87.35      3.76 o 
   6  14   2        0.08        4.44      3.15 o 
   7  14   2       43.27       54.11      4.20 o 
  -7  15   2       20.40       23.10      6.39 o 
  -6  15   2      119.22      131.04      4.29 o 
  -5  15   2      219.17      223.37      4.68 o 
  -4  15   2      128.43      134.63      6.71 o 
  -3  15   2      171.79      176.37      7.13 o 
  -2  15   2        4.43        7.63      2.40 o 
  -1  15   2      115.45      109.19      5.00 o 
   0  15   2       25.95       21.16      2.44 o 
   1  15   2        8.94        8.82      2.33 o 
   2  15   2        0.16        0.00      2.44 o 
   3  15   2       22.91       21.03      2.71 o 
   4  15   2       16.92       22.71      3.48 o 
   5  15   2       64.66       65.02      3.70 o 
   6  15   2        2.18        1.83      3.31 o 
  -7  16   2       80.72       68.34      4.47 o 
  -6  16   2        0.00        0.00      3.22 o 
  -5  16   2      101.17      103.68      4.02 o 
  -4  16   2      236.45      236.87      5.03 o 
  -3  16   2        7.32        8.49      2.44 o 
  -2  16   2      164.97      172.19      3.74 o 
  -1  16   2        1.16        0.65      2.30 o 
   0  16   2       27.52       30.50      2.74 o 
   1  16   2       63.44       60.87      5.13 o 
   2  16   2        0.89        1.01      2.53 o 
   3  16   2      213.02      214.54      4.47 o 
   4  16   2       71.41       73.25      3.54 o 
   5  16   2        2.62        3.91      3.01 o 
   6  16   2       36.04       44.97      3.81 o 
  -7  17   2       26.28       33.30      3.86 o 
  -6  17   2       25.41       23.98      3.65 o 
  -5  17   2      292.55      303.38     14.46 o 
  -4  17   2       99.89      102.39     10.55 o 
  -3  17   2       50.43       50.23      3.15 o 
  -2  17   2       38.99       32.36      3.29 o 
  -1  17   2       31.45       34.12      3.39 o 
   0  17   2       69.13       72.05      3.06 o 
   1  17   2       90.50       88.16      3.33 o 
   2  17   2        0.90        2.57      2.55 o 
   3  17   2       45.75       58.08      3.68 o 
   4  17   2      137.25      141.43      4.22 o 
   5  17   2        2.49        3.83      3.10 o 
   6  17   2        4.43        6.00      3.38 o 
  -6  18   2       41.87       49.12      3.83 o 
  -5  18   2       82.66       77.37      4.27 o 
  -4  18   2       22.37       26.56      6.13 o 
  -3  18   2      375.49      377.70      5.52 o 
  -2  18   2       11.51       11.75      2.71 o 
  -1  18   2      136.13      131.52      3.74 o 
   0  18   2       46.53       44.73      2.99 o 
   1  18   2       50.08       43.87      3.06 o 
   2  18   2      236.77      231.67      4.52 o 
   3  18   2       41.64       39.83      3.17 o 
   4  18   2       26.26       25.52      3.35 o 
   5  18   2       30.56       28.36      3.63 o 
   6  18   2        0.93        0.00      3.51 o 
  -6  19   2        9.88        3.44      3.67 o 
  -5  19   2      210.30      200.56      5.25 o 
  -4  19   2       16.89       13.13      3.13 o 
  -3  19   2      115.30      112.99      4.01 o 
  -2  19   2       20.27       22.15      2.92 o 
  -1  19   2        3.09        3.39      2.97 o 
   0  19   2        8.50        8.14      2.90 o 
   1  19   2        0.23        0.00      2.71 o 
   2  19   2        0.68        2.10      2.83 o 
   3  19   2        0.89        0.00      3.01 o 
   4  19   2       62.16       67.28      3.94 o 
   5  19   2        3.71        0.00      3.38 o 
  -6  20   2        2.14        0.00      3.53 o 
  -5  20   2        8.88        9.37      3.47 o 
  -4  20   2       80.50       76.43      3.95 o 
  -3  20   2       52.89       47.44      4.97 o 
  -2  20   2       83.72       85.67      3.65 o 
  -1  20   2        5.33        0.00      9.00 o 
   0  20   2       26.72       30.77      4.03 o 
   1  20   2      208.79      210.74      4.72 o 
   2  20   2        1.54        2.68      2.90 o 
   3  20   2      213.70      223.35      5.39 o 
   4  20   2       39.81       36.60      3.60 o 
   5  20   2        0.07        0.00      3.49 o 
  -5  21   2       19.82       15.32      3.60 o 
  -4  21   2        5.80        1.97      3.26 o 
  -3  21   2        1.68        3.73      3.26 o 
  -2  21   2       38.85       41.40      3.51 o 
  -1  21   2       66.77       67.43      3.62 o 
   0  21   2        5.54        4.48      3.06 o 
   1  21   2       87.85       84.89      4.84 o 
   2  21   2        1.06        0.00      3.26 o 
   3  21   2       30.08       33.71      3.69 o 
   4  21   2       17.34       18.66      3.56 o 
  -5  22   2       19.19       14.60      4.71 o 
  -4  22   2       29.99       30.13      3.72 o 
  -3  22   2      126.82      120.43      7.07 o 
  -2  22   2      103.22      105.65      6.29 o 
  -1  22   2      120.33      121.08      4.27 o 
   0  22   2       52.93       49.56      3.63 o 
   1  22   2      138.55      145.23      4.56 o 
   2  22   2       69.38       75.90     11.16 o 
   3  22   2       95.62       95.56      4.49 o 
   4  22   2       25.57       28.01      3.87 o 
  -4  23   2        0.03        2.76      3.39 o 
  -3  23   2        1.87        0.00      3.65 o 
  -2  23   2       38.51       43.25      3.74 o 
  -1  23   2       16.73       19.01      3.47 o 
   0  23   2       48.67       54.21      3.73 o 
   1  23   2        8.72        7.50      3.44 o 
   2  23   2        0.39        0.00      3.40 o 
   3  23   2        5.92        6.56      3.56 o 
  -3  24   2       17.58       15.66      3.71 o 
  -2  24   2       34.79       41.59      5.39 o 
  -1  24   2        0.79        3.57      3.33 o 
   0  24   2        0.37        1.06      3.32 o 
   1  24   2       25.12       28.41      5.03 o 
   2  24   2       29.12       27.55      4.29 o 
  -2  25   2       36.17       43.74      4.04 o 
  -1  25   2        0.04        0.00      3.51 o 
   0  25   2        3.34        3.08      3.58 o 
   1  25   2        7.56        8.72      3.67 o 
  -9   1   3        6.17        2.11      3.46 o 
  -8   1   3       10.73        6.20      5.97 o 
  -7   1   3       38.79       28.85      3.01 o 
  -6   1   3      291.82      281.81      4.90 o 
  -5   1   3      439.01      418.69      5.65 o 
  -4   1   3       53.73       39.28      2.17 o 
  -3   1   3        7.07        7.91      1.46 o 
  -2   1   3       54.04       38.53      1.53 o 
  -1   1   3      264.26      295.99      5.26 o 
   0   1   3        5.21        1.27      1.29 o 
   1   1   3     3377.61     3562.30     24.44 o 
   2   1   3        0.59        0.10      1.51 o 
   3   1   3     5305.57     5296.07     36.32 o 
   4   1   3       27.52       29.05      2.58 o 
   5   1   3      325.81      341.63      6.03 o 
   6   1   3       58.25       71.26      3.35 o 
   7   1   3       17.98       19.91      3.38 o 
   8   1   3       97.59      125.37     14.10 o 
  -9   2   3        0.00        0.73      3.24 o 
  -8   2   3      161.65      169.39     11.07 o 
  -7   2   3       19.55       15.95      2.78 o 
  -6   2   3      391.31      379.16      5.13 o 
  -5   2   3     1411.74     1370.89     11.00 o 
  -4   2   3       16.84       12.75      1.85 o 
  -3   2   3      278.98      230.99      3.03 o 
  -2   2   3       62.32       54.16      1.67 o 
  -1   2   3      829.93      914.24     13.10 o 
   0   2   3       59.53       45.75      7.74 o 
   1   2   3     1560.89     1605.86     11.84 o 
   2   2   3       99.09       85.00      4.71 o 
   3   2   3        0.00        2.84      2.12 o 
   4   2   3     1227.17     1253.83     10.55 o 
   5   2   3      155.50      154.75      5.42 o 
   6   2   3       88.49      103.93      3.61 o 
   7   2   3       85.87       99.62     11.84 o 
   8   2   3        5.15        4.06      3.60 o 
  -9   3   3       10.80        8.57      4.07 o 
  -8   3   3        5.74        4.87      3.03 o 
  -7   3   3       41.57       32.94      3.17 o 
  -6   3   3        8.52        9.61      3.26 o 
  -5   3   3      279.70      266.18      4.36 o 
  -4   3   3      176.34      165.98      2.92 o 
  -3   3   3       27.12       37.63      1.78 o 
  -2   3   3       39.01       32.01      3.36 o 
  -1   3   3       12.17       10.98      1.30 o 
   0   3   3      134.17      131.70      2.10 o 
   1   3   3      175.53      165.26      2.49 o 
   2   3   3       28.86       25.93      1.73 o 
   3   3   3     1200.16     1182.88     17.59 o 
   4   3   3      182.65      185.66      3.65 o 
   5   3   3       59.52       71.25      2.97 o 
   6   3   3       47.37       53.21      3.17 o 
   7   3   3        5.22        5.65      3.15 o 
   8   3   3       42.24       51.98     11.46 o 
  -9   4   3        1.57        1.14      3.42 o 
  -8   4   3       17.75       15.30      5.07 o 
  -7   4   3        0.23        0.10      2.67 o 
  -6   4   3        4.17        3.21      2.46 o 
  -5   4   3      213.73      209.08      8.03 o 
  -4   4   3      278.40      279.31      8.07 o 
  -3   4   3       18.84       17.46      1.90 o 
  -2   4   3      937.37      921.29      7.43 o 
  -1   4   3       40.28       46.73      1.57 o 
   0   4   3      436.81      468.13      4.42 o 
   1   4   3       92.88       92.92      2.08 o 
   2   4   3       99.90       93.95      2.33 o 
   3   4   3        0.11        3.83      2.26 o 
   4   4   3      219.13      219.25      3.94 o 
   5   4   3       53.35       56.16      6.71 o 
   6   4   3       22.72       27.67      2.99 o 
   7   4   3       16.32       18.12      5.52 o 
   8   4   3        1.37        3.39      3.63 o 
  -9   5   3       34.23       26.86      5.29 o 
  -8   5   3        2.05        2.04      3.15 o 
  -7   5   3      157.27      175.55      4.29 o 
  -6   5   3      204.43      205.74      4.10 o 
  -5   5   3      589.67      585.11      6.21 o 
  -4   5   3      387.87      349.10      4.74 o 
  -3   5   3       41.10       41.98      1.92 o 
  -2   5   3     1943.57     1904.99     46.47 o 
  -1   5   3       13.58       16.65      1.46 o 
   0   5   3      571.33      558.93      5.11 o 
   1   5   3      896.87      922.00     19.23 o 
   2   5   3        1.35        3.56      1.67 o 
   3   5   3     2649.38     2669.42     33.82 o 
   4   5   3        3.73        7.65      2.37 o 
   5   5   3       56.38       63.70      3.01 o 
   6   5   3      121.06      137.41      6.07 o 
   7   5   3        1.52        3.03      3.06 o 
   8   5   3      163.68      179.99      5.57 o 
  -9   6   3        0.71        8.12      3.58 o 
  -8   6   3      148.48      160.03      4.84 o 
  -7   6   3       41.97       31.85      4.49 o 
  -6   6   3      326.01      341.13     18.91 o 
  -5   6   3      643.67      645.22     13.62 o 
  -4   6   3        2.60        1.54      1.96 o 
  -3   6   3      216.00      226.79      3.84 o 
  -2   6   3      496.52      503.27      4.88 o 
  -1   6   3        0.04        0.00      1.41 o 
   0   6   3      128.58      118.89      2.36 o 
   1   6   3      427.85      453.98      4.61 o 
   2   6   3      136.98      132.62      2.69 o 
   3   6   3        0.08        0.58      2.17 o 
   4   6   3      439.03      456.04      5.57 o 
   5   6   3        0.03        1.97      2.53 o 
   6   6   3       83.19       96.23      3.70 o 
   7   6   3        2.26        1.93      4.36 o 
  -9   7   3        0.84        1.42      3.56 o 
  -8   7   3        0.25        0.00      3.24 o 
  -7   7   3       11.47       11.67      2.90 o 
  -6   7   3       25.67       16.10      2.83 o 
  -5   7   3        0.17        0.08      2.30 o 
  -4   7   3        1.33        0.00      3.26 o 
  -3   7   3      181.44      185.62      4.74 o 
  -2   7   3        3.32        3.48      2.13 o 
  -1   7   3      351.63      343.54     18.26 o 
   0   7   3      947.26      948.91     15.36 o 
   1   7   3       34.50       33.77      2.26 o 
   2   7   3      241.86      233.56      7.49 o 
   3   7   3       23.98       28.45      2.30 o 
   4   7   3      505.78      495.11      5.78 o 
   5   7   3       50.84       49.85      3.03 o 
   6   7   3       38.73       43.98      3.31 o 
   7   7   3       33.98       40.81      3.70 o 
  -9   8   3       48.50       42.46      4.28 o 
  -8   8   3       78.96       70.97      5.87 o 
  -7   8   3       30.48       27.50      3.17 o 
  -6   8   3       51.12       44.58      3.15 o 
  -5   8   3      269.74      282.37      8.10 o 
  -4   8   3        0.25        0.58      2.14 o 
  -3   8   3       89.91      113.01      5.13 o 
  -2   8   3       16.41       16.22      1.87 o 
  -1   8   3      171.92      162.85      2.71 o 
   0   8   3     1993.60     2064.08     15.06 o 
   1   8   3        2.78        1.58      1.73 o 
   2   8   3      225.99      231.41      3.47 o 
   3   8   3        2.67        0.16      2.26 o 
   4   8   3      417.70      437.00      5.40 o 
   5   8   3      140.50      130.82      3.86 o 
   6   8   3      160.60      166.15      4.47 o 
   7   8   3       19.16       19.57      3.58 o 
  -8   9   3        0.38        0.00      3.26 o 
  -7   9   3      103.33      108.35     16.52 o 
  -6   9   3       54.98       49.43      3.17 o 
  -5   9   3      255.76      266.53      5.87 o 
  -4   9   3      200.32      173.05      4.68 o 
  -3   9   3        0.49        1.36      1.97 o 
  -2   9   3     1482.51     1443.13     21.14 o 
  -1   9   3       86.67       77.77      2.33 o 
   0   9   3     1081.62     1095.66     12.36 o 
   1   9   3      647.87      636.72     21.30 o 
   2   9   3       33.45       34.43      2.30 o 
   3   9   3     1456.64     1491.95     30.62 o 
   4   9   3       63.36       75.99      3.15 o 
   5   9   3       94.00      102.49      3.70 o 
   6   9   3      151.10      173.83      4.63 o 
   7   9   3        2.93        4.58      3.42 o 
  -8  10   3       42.22       39.29      4.01 o 
  -7  10   3      202.83      228.20      5.02 o 
  -6  10   3       54.50       47.27      3.24 o 
  -5  10   3      217.22      227.82      4.24 o 
  -4  10   3      111.03      111.16      5.03 o 
  -3  10   3       55.92       65.49      2.56 o 
  -2  10   3        2.33        3.58      2.01 o 
  -1  10   3       11.36       14.54      1.94 o 
   0  10   3      245.57      243.68      3.63 o 
   1  10   3      199.48      195.89      3.26 o 
   2  10   3        4.09        5.74      2.17 o 
   3  10   3        0.01        0.03      2.40 o 
   4  10   3       17.11       22.56      2.81 o 
   5  10   3       36.34       42.16      3.71 o 
   6  10   3        0.30        1.80      3.08 o 
   7  10   3        3.16        6.10      3.39 o 
  -8  11   3        0.96        1.80      3.28 o 
  -7  11   3       71.86       67.60      3.90 o 
  -6  11   3       26.85       24.00      3.03 o 
  -5  11   3       60.77       54.17      3.21 o 
  -4  11   3       29.97       26.53      2.56 o 
  -3  11   3       38.35       42.72      2.51 o 
  -2  11   3       66.53       64.09      2.51 o 
  -1  11   3      700.19      717.24      6.66 o 
   0  11   3      346.57      337.26      5.26 o 
   1  11   3       77.92       76.33      2.74 o 
   2  11   3      191.91      186.99      7.13 o 
   3  11   3       81.26       91.79      3.81 o 
   4  11   3      334.83      326.26      4.95 o 
   5  11   3       22.46       21.84      2.94 o 
   6  11   3        3.57        7.05      3.10 o 
   7  11   3       66.44       68.45      4.36 o 
  -8  12   3       50.67       48.92      4.11 o 
  -7  12   3        0.73        0.10      3.17 o 
  -6  12   3        1.74        0.00      2.73 o 
  -5  12   3      218.68      244.11      6.45 o 
  -4  12   3       16.18       16.02      2.81 o 
  -3  12   3      155.39      186.51      3.63 o 
  -2  12   3        0.29        0.00      2.10 o 
  -1  12   3      267.32      242.12      3.74 o 
   0  12   3      424.87      427.67      4.97 o 
   1  12   3      222.37      223.61      3.74 o 
   2  12   3       58.60       60.05      2.76 o 
   3  12   3        2.66        2.31      2.78 o 
   4  12   3      112.63      114.94      3.76 o 
   5  12   3      177.65      179.36      4.56 o 
   6  12   3       44.55       52.02      3.81 o 
   7  12   3       15.53       13.23      3.83 o 
  -8  13   3        0.40        0.00      3.42 o 
  -7  13   3       36.88       36.61      3.66 o 
  -6  13   3        2.01        1.32      2.92 o 
  -5  13   3      107.91      115.04      3.74 o 
  -4  13   3       56.53       54.47      2.94 o 
  -3  13   3        6.58        5.34      2.35 o 
  -2  13   3      268.45      260.92      4.29 o 
  -1  13   3      454.36      439.58      7.07 o 
   0  13   3      405.92      415.10      5.11 o 
   1  13   3      781.00      751.39     16.55 o 
   2  13   3       55.12       54.26      2.90 o 
   3  13   3      969.98      949.27      8.98 o 
   4  13   3      108.99      112.69      3.76 o 
   5  13   3      228.65      240.51      5.09 o 
   6  13   3       60.96       76.38      4.01 o 
  -7  14   3       97.82       95.05     10.91 o 
  -6  14   3       92.86       87.80      6.23 o 
  -5  14   3       26.10       30.20      2.96 o 
  -4  14   3       82.72      101.19      6.16 o 
  -3  14   3       12.42       10.29      2.46 o 
  -2  14   3      249.03      251.20      4.42 o 
  -1  14   3      113.64      118.62      6.10 o 
   0  14   3      161.07      166.04      3.51 o 
   1  14   3        7.75        2.04      2.46 o 
   2  14   3        8.54       11.91      2.97 o 
   3  14   3        0.00        3.20      2.78 o 
   4  14   3        1.57        7.23      2.83 o 
   5  14   3       71.62       70.70      4.65 o 
   6  14   3        1.94        3.94      3.42 o 
  -7  15   3       52.40       43.22      7.23 o 
  -6  15   3       73.27       73.56      5.68 o 
  -5  15   3       40.22       34.83      3.28 o 
  -4  15   3        3.11        1.48      2.69 o 
  -3  15   3        0.70        1.00      2.41 o 
  -2  15   3      193.34      188.47      3.95 o 
  -1  15   3      182.08      198.95      5.45 o 
   0  15   3        6.39        6.16      2.37 o 
   1  15   3      182.79      166.29      3.81 o 
   2  15   3       93.79       98.42      6.39 o 
   3  15   3      210.40      217.63      5.39 o 
   4  15   3      134.88      130.22      5.49 o 
   5  15   3        7.38        9.69      3.28 o 
   6  15   3        0.59        0.00      3.42 o 
  -7  16   3        8.25       10.13      3.60 o 
  -6  16   3        2.99        5.45      3.33 o 
  -5  16   3      150.02      163.01      5.20 o 
  -4  16   3        5.80        7.74      2.71 o 
  -3  16   3      298.21      313.22      4.93 o 
  -2  16   3       28.27       27.07      2.78 o 
  -1  16   3        0.62        2.91      2.48 o 
   0  16   3      133.96      132.04      6.71 o 
   1  16   3       60.55       57.40      3.08 o 
   2  16   3       17.89       18.80      2.85 o 
   3  16   3        1.12        2.04      2.83 o 
   4  16   3        7.80       10.11      3.23 o 
   5  16   3       25.97       29.10      3.56 o 
   6  16   3       17.67       18.66      3.65 o 
  -7  17   3       23.49       21.84      3.88 o 
  -6  17   3      105.29      106.16      6.07 o 
  -5  17   3       67.48       67.79      9.87 o 
  -4  17   3      135.02      140.37      4.24 o 
  -3  17   3       24.39       29.33      3.01 o 
  -2  17   3      119.66      122.49      3.76 o 
  -1  17   3      153.11      147.51      3.81 o 
   0  17   3      235.94      228.43      5.42 o 
   1  17   3       54.45       52.13      3.10 o 
   2  17   3      163.77      169.36      4.27 o 
   3  17   3       60.12       73.54      3.58 o 
   4  17   3      148.49      153.66      4.59 o 
   5  17   3       31.20       32.56      3.70 o 
  -6  18   3       92.68       93.81      4.54 o 
  -5  18   3        0.99        0.00      3.15 o 
  -4  18   3      214.58      215.93      5.00 o 
  -3  18   3        6.60        6.72      2.87 o 
  -2  18   3      158.26      146.68      5.65 o 
  -1  18   3       28.79       31.36      2.94 o 
   0  18   3      158.32      153.44      4.04 o 
   1  18   3        0.76        3.52      2.71 o 
   2  18   3       27.77       32.00      3.10 o 
   3  18   3        1.62        3.71      3.01 o 
   4  18   3        9.54        4.97      3.35 o 
   5  18   3       39.02       44.80      7.26 o 
  -6  19   3        2.18        1.27      3.49 o 
  -5  19   3       29.13       26.86      3.63 o 
  -4  19   3       35.34       36.45      3.65 o 
  -3  19   3        0.66        0.00      2.89 o 
  -2  19   3      310.42      302.64      5.34 o 
  -1  19   3       47.22       52.85      5.52 o 
   0  19   3       30.35       33.46      3.15 o 
   1  19   3        3.18        4.34      3.26 o 
   2  19   3       47.34       47.12      5.65 o 
   3  19   3        0.30        5.26      3.15 o 
   4  19   3       52.00       46.78      3.99 o 
   5  19   3        0.69        1.95      3.58 o 
  -5  20   3       17.26       14.59      3.49 o 
  -4  20   3        5.66        3.05      3.08 o 
  -3  20   3       53.80       52.43      3.46 o 
  -2  20   3       44.27       44.49      3.49 o 
  -1  20   3       19.53       19.09      3.87 o 
   0  20   3       50.82       47.42      3.51 o 
   1  20   3        0.60        0.72      2.94 o 
   2  20   3        7.20        3.75      4.87 o 
   3  20   3        0.12        4.36      3.19 o 
   4  20   3        0.16        0.23      3.56 o 
  -5  21   3        1.57        2.84      3.33 o 
  -4  21   3       30.16       28.46      3.58 o 
  -3  21   3       40.06       46.44      3.65 o 
  -2  21   3       28.10       34.04      3.58 o 
  -1  21   3      160.92      155.21      9.23 o 
   0  21   3      164.16      154.59      9.94 o 
   1  21   3       29.36       25.52      3.45 o 
   2  21   3      253.02      274.12      5.97 o 
   3  21   3        8.15       11.69      3.42 o 
   4  21   3      148.90      163.67     13.97 o 
  -4  22   3       20.94       18.75      4.00 o 
  -3  22   3        1.25        1.87      3.24 o 
  -2  22   3        0.46        2.54      3.15 o 
  -1  22   3       32.23       37.82      3.76 o 
   0  22   3      124.65      125.48      4.54 o 
   1  22   3       16.90       20.73      3.42 o 
   2  22   3       17.35       14.10      3.76 o 
   3  22   3        1.70        5.80      3.42 o 
  -4  23   3        7.62        5.34      3.60 o 
  -3  23   3        0.06        1.70      5.84 o 
  -2  23   3       91.25       78.96      9.49 o 
  -1  23   3        0.57        0.00      8.78 o 
   0  23   3       37.55       39.73      4.13 o 
   1  23   3       20.58       21.55      3.70 o 
   2  23   3        0.04        4.15      3.31 o 
  -3  24   3        0.00        0.00      3.49 o 
  -2  24   3        1.00        0.00      3.53 o 
  -1  24   3        4.83        4.91      3.49 o 
   0  24   3        0.00        2.58      3.42 o 
   1  24   3       11.98       12.20      3.67 o 
  -9   0   4       17.40       15.04      5.23 o 
  -8   0   4       22.10       13.23      4.52 o 
  -7   0   4        9.95       10.26      3.81 o 
  -6   0   4      245.81      257.24      6.13 o 
  -5   0   4        5.87        7.36      3.16 o 
  -4   0   4       86.25       85.77      3.55 o 
  -3   0   4      114.99      130.43      3.74 o 
  -2   0   4       10.19       10.45      2.32 o 
  -1   0   4     6414.26     6403.54     57.57 o 
   0   0   4      757.95      815.34     10.00 o 
   1   0   4      528.19      511.83      7.36 o 
   2   0   4     1556.30     1612.94     17.81 o 
   3   0   4       51.81       49.76      3.68 o 
   4   0   4     2645.29     2560.06     27.75 o 
   5   0   4        2.22        3.87      3.68 o 
   6   0   4      275.68      287.05      7.74 o 
   7   0   4       33.24       33.24      5.55 o 
  -9   1   4       39.45       32.25      4.06 o 
  -8   1   4        0.06        0.58      3.01 o 
  -7   1   4      101.39      105.90     15.65 o 
  -6   1   4       13.67       10.54      2.65 o 
  -5   1   4        1.39        1.32      2.19 o 
  -4   1   4       42.21       33.72      2.21 o 
  -3   1   4        3.77        3.32      1.73 o 
  -2   1   4      600.60      531.76     18.68 o 
  -1   1   4      261.47      249.69      3.33 o 
   0   1   4     1087.75     1160.60     19.43 o 
   1   1   4      245.18      231.18      3.26 o 
   2   1   4      171.69      171.18      3.42 o 
   3   1   4      265.99      230.14     37.91 o 
   4   1   4        0.03        6.61      2.62 o 
   5   1   4        7.27        8.24      2.71 o 
   6   1   4       47.33       53.87      4.65 o 
   7   1   4        9.50       12.01      3.42 o 
  -9   2   4        1.24        0.00      3.87 o 
  -8   2   4        1.41        0.00      3.08 o 
  -7   2   4        2.17        0.98      2.69 o 
  -6   2   4        1.27        0.13      2.46 o 
  -5   2   4       63.24       50.58      2.76 o 
  -4   2   4       43.05       31.50      2.42 o 
  -3   2   4        7.35        4.92      1.76 o 
  -2   2   4       16.82       12.37      1.97 o 
  -1   2   4      350.72      357.01      4.06 o 
   0   2   4       43.78       54.53     12.29 o 
   1   2   4       52.35       41.50      2.14 o 
   2   2   4       21.14       26.59      2.21 o 
   3   2   4       23.83       18.91      2.49 o 
   4   2   4      106.63      108.04      3.40 o 
   5   2   4        0.24        0.00      2.65 o 
   6   2   4       28.99       31.78      3.38 o 
   7   2   4        0.07        0.00      3.78 o 
  -9   3   4       70.95       63.89      4.52 o 
  -8   3   4        6.40        6.89      3.15 o 
  -7   3   4      199.95      220.30      4.63 o 
  -6   3   4       51.13       42.41      3.01 o 
  -5   3   4       64.34       48.93      2.78 o 
  -4   3   4      224.17      209.28      5.10 o 
  -3   3   4      156.85      160.08      3.39 o 
  -2   3   4     1102.76     1000.38     39.53 o 
  -1   3   4       56.53       72.50      6.91 o 
   0   3   4     1141.41     1301.68     13.07 o 
   1   3   4      573.17      552.41      5.59 o 
   2   3   4      329.86      334.44      4.68 o 
   3   3   4      721.26      694.05      7.02 o 
   4   3   4        0.05        0.00      2.46 o 
   5   3   4       12.06       10.52      2.65 o 
   6   3   4       24.44       33.14      3.26 o 
   7   3   4       29.43       36.67      6.52 o 
  -9   4   4       16.08       17.91      3.83 o 
  -8   4   4        0.01        0.00      3.06 o 
  -7   4   4        1.55        2.78      4.29 o 
  -6   4   4      298.56      333.50      5.00 o 
  -5   4   4       67.23       50.80      2.85 o 
  -4   4   4      232.78      216.58      6.00 o 
  -3   4   4      445.69      429.31      4.87 o 
  -2   4   4       66.14       62.48      2.17 o 
  -1   4   4     6338.77     6310.72     57.02 o 
   0   4   4      227.02      229.88      6.78 o 
   1   4   4      796.68      780.16      6.93 o 
   2   4   4      462.64      441.50      5.08 o 
   3   4   4      137.90      132.26      3.38 o 
   4   4   4      857.89      849.73     11.00 o 
   5   4   4        2.24        3.23      2.74 o 
   6   4   4       48.83       57.14      4.36 o 
   7   4   4       48.89       65.25      4.06 o 
  -9   5   4       11.06       10.63      3.65 o 
  -8   5   4        8.16        6.15      3.22 o 
  -7   5   4       29.77       31.42      3.15 o 
  -6   5   4        8.66        9.91      2.71 o 
  -5   5   4       61.17       52.36      2.83 o 
  -4   5   4       19.46       12.33      2.17 o 
  -3   5   4       75.46       77.24      2.42 o 
  -2   5   4       79.62       78.11      2.25 o 
  -1   5   4      203.95      193.76      3.90 o 
   0   5   4        3.03        6.85      1.80 o 
   1   5   4       48.11       37.31      2.26 o 
   2   5   4       99.08       89.10      7.91 o 
   3   5   4        7.35       10.10      2.40 o 
   4   5   4        0.74        0.82      2.65 o 
   5   5   4        2.46        2.39      2.67 o 
   6   5   4       21.45       26.98      3.29 o 
   7   5   4        0.15        0.00      3.47 o 
  -9   6   4       14.32       13.88      3.81 o 
  -8   6   4        2.99        2.64      3.31 o 
  -7   6   4       12.02       10.34      3.01 o 
  -6   6   4      147.06      161.24      3.97 o 
  -5   6   4       27.68       22.47      2.65 o 
  -4   6   4        3.15        2.11      2.14 o 
  -3   6   4      107.83      102.52      2.69 o 
  -2   6   4      119.83      106.44      6.87 o 
  -1   6   4     2033.50     2048.72     27.17 o 
   0   6   4       64.11       63.90      9.87 o 
   1   6   4      198.10      187.83      3.24 o 
   2   6   4        3.80        3.16      2.14 o 
   3   6   4      176.47      166.41      3.65 o 
   4   6   4      144.37      141.75      3.72 o 
   5   6   4        8.33       10.29      2.78 o 
   6   6   4       23.07       33.41      3.42 o 
   7   6   4        2.56        7.43      3.55 o 
  -8   7   4        3.70        5.41      3.11 o 
  -7   7   4      298.29      334.57      5.70 o 
  -6   7   4       28.48       28.10      3.01 o 
  -5   7   4        4.68        5.81      2.33 o 
  -4   7   4      225.37      234.74      4.19 o 
  -3   7   4       18.92       20.70      2.17 o 
  -2   7   4      752.03      748.75     27.46 o 
  -1   7   4      317.61      311.84      5.49 o 
   0   7   4      283.17      284.44      3.97 o 
   1   7   4     1052.14     1048.94     16.49 o 
   2   7   4      104.07      100.41      3.01 o 
   3   7   4      561.94      557.31      6.27 o 
   4   7   4        0.00        0.99      2.51 o 
   5   7   4       39.99       39.13      6.52 o 
   6   7   4        9.52       11.42      3.17 o 
   7   7   4       65.51       78.40      4.29 o 
  -8   8   4        1.28        0.00      3.28 o 
  -7   8   4       29.19       27.27      3.35 o 
  -6   8   4       51.88       49.53      3.35 o 
  -5   8   4       10.52        5.67      2.42 o 
  -4   8   4      140.60      136.46      3.38 o 
  -3   8   4      127.05      118.03      2.97 o 
  -2   8   4      159.17      156.16      5.78 o 
  -1   8   4     2444.90     2458.38     18.52 o 
   0   8   4      455.09      453.45      8.00 o 
   1   8   4      796.87      797.40      7.66 o 
   2   8   4      461.57      451.09      6.00 o 
   3   8   4      428.31      430.20      5.38 o 
   4   8   4      226.12      213.30      6.03 o 
   5   8   4       18.26       22.57      2.97 o 
   6   8   4        9.44       13.01      3.65 o 
   7   8   4       58.04       67.56      4.43 o 
  -8   9   4       27.61       29.00      7.26 o 
  -7   9   4        3.77        2.60      3.32 o 
  -6   9   4      143.16      165.30      4.27 o 
  -5   9   4        1.18        1.60      2.37 o 
  -4   9   4       35.34       27.07      2.55 o 
  -3   9   4       99.47      106.86      2.97 o 
  -2   9   4       19.27       24.80      2.23 o 
  -1   9   4      290.47      287.55      6.68 o 
   0   9   4      148.97      143.63      3.17 o 
   1   9   4      161.15      160.63      3.94 o 
   2   9   4      544.60      542.03      6.02 o 
   3   9   4       60.77       68.47      7.42 o 
   4   9   4        1.73        1.39      2.69 o 
   5   9   4        6.90        4.03      2.94 o 
   6   9   4        2.63        1.58      3.31 o 
   7   9   4       31.11       33.68      4.11 o 
  -8  10   4        2.09        0.00      3.24 o 
  -7  10   4        9.93        9.71      3.22 o 
  -6  10   4      198.18      219.17      4.78 o 
  -5  10   4        5.92        7.97      2.56 o 
  -4  10   4       42.18       54.52      2.83 o 
  -3  10   4      152.39      153.72      3.35 o 
  -2  10   4      107.43      100.33      2.97 o 
  -1  10   4     1163.63     1147.70     23.49 o 
   0  10   4       99.28       98.75      3.26 o 
   1  10   4      168.93      169.07      5.55 o 
   2  10   4       54.91       55.85      4.00 o 
   3  10   4      100.57      100.00      3.35 o 
   4  10   4      280.84      283.22      8.81 o 
   5  10   4        0.88        2.11      2.92 o 
   6  10   4       30.10       40.02      3.65 o 
  -8  11   4        4.51        3.30      3.44 o 
  -7  11   4      129.93      151.88      4.63 o 
  -6  11   4       93.71       88.26      3.86 o 
  -5  11   4       17.25       18.53      2.94 o 
  -4  11   4      189.92      214.16      4.06 o 
  -3  11   4       37.73       34.37      2.61 o 
  -2  11   4      162.68      194.69      3.65 o 
  -1  11   4        5.79        7.26      2.33 o 
   0  11   4       91.11       80.16     13.23 o 
   1  11   4      200.98      198.31      4.84 o 
   2  11   4       25.77       21.29      2.69 o 
   3  11   4       36.59       41.88      3.03 o 
   4  11   4        0.02        0.00      2.83 o 
   5  11   4       20.88       25.07      3.45 o 
   6  11   4       27.41       30.52      5.16 o 
  -8  12   4        0.12        0.76      3.42 o 
  -7  12   4       16.84        8.52      4.94 o 
  -6  12   4        0.03        1.65      2.92 o 
  -5  12   4       24.49       24.97      2.85 o 
  -4  12   4       82.72       81.06      3.28 o 
  -3  12   4        7.86       10.12      2.37 o 
  -2  12   4      383.58      386.06      5.87 o 
  -1  12   4      166.32      156.76      3.61 o 
   0  12   4      811.14      821.35     15.65 o 
   1  12   4      143.72      135.21      3.51 o 
   2  12   4      553.27      546.83      8.65 o 
   3  12   4      356.22      348.38      5.27 o 
   4  12   4       97.58       96.39     10.81 o 
   5  12   4       11.59        9.21      3.12 o 
   6  12   4       10.94       11.36      3.42 o 
  -7  13   4       15.44       13.72      3.54 o 
  -6  13   4       47.34       42.14      6.42 o 
  -5  13   4       26.24       28.03      4.26 o 
  -4  13   4      112.75      115.90      3.67 o 
  -3  13   4       27.16       38.31      2.65 o 
  -2  13   4       44.70       54.19      5.16 o 
  -1  13   4        8.68        9.80      3.19 o 
   0  13   4      188.94      180.79      4.61 o 
   1  13   4       86.96       67.68      3.17 o 
   2  13   4      583.63      578.68      6.86 o 
   3  13   4       29.20       34.46      3.06 o 
   4  13   4        0.34        3.69      2.99 o 
   5  13   4        6.28        4.97      3.24 o 
   6  13   4        4.32        5.26      3.65 o 
  -7  14   4        0.57        0.00      3.81 o 
  -6  14   4       97.76       92.71      5.81 o 
  -5  14   4        7.87        9.02      3.55 o 
  -4  14   4      123.48      126.03      7.07 o 
  -3  14   4       70.24       77.33      4.58 o 
  -2  14   4        1.74        4.13      2.37 o 
  -1  14   4      203.07      202.96      3.97 o 
   0  14   4        0.00        0.00      2.49 o 
   1  14   4       61.74       59.85      3.08 o 
   2  14   4      321.81      317.37      8.07 o 
   3  14   4       12.77       11.65      2.92 o 
   4  14   4      346.43      343.25     19.10 o 
   5  14   4        0.06        1.96      3.26 o 
   6  14   4       51.66       51.31      4.27 o 
  -7  15   4       18.96       20.12      3.75 o 
  -6  15   4       57.70       53.40      3.88 o 
  -5  15   4       54.32       49.71      5.68 o 
  -4  15   4       97.20      104.67      3.79 o 
  -3  15   4       44.14       41.75      3.55 o 
  -2  15   4      115.69      116.42      3.65 o 
  -1  15   4       65.12       69.67      3.10 o 
   0  15   4       20.69       25.66      4.52 o 
   1  15   4       37.90       36.30      3.87 o 
   2  15   4       10.79       13.39      2.90 o 
   3  15   4        5.76        3.74      4.36 o 
   4  15   4        0.28        0.00      3.19 o 
   5  15   4        8.60        6.95      4.42 o 
  -7  16   4        1.67        6.57      3.54 o 
  -6  16   4        0.14        1.25      3.31 o 
  -5  16   4      167.18      176.76      5.03 o 
  -4  16   4       48.01       48.69      3.44 o 
  -3  16   4       36.36       38.64      3.12 o 
  -2  16   4      249.61      259.78      4.81 o 
  -1  16   4        0.97        1.15      2.62 o 
   0  16   4      273.19      273.90      5.07 o 
   1  16   4       11.09        7.66      2.90 o 
   2  16   4       65.38       62.64      3.51 o 
   3  16   4      253.04      248.38      5.22 o 
   4  16   4        0.41        0.00      3.15 o 
   5  16   4       19.43       18.17      3.58 o 
  -6  17   4        0.47        0.39      3.33 o 
  -5  17   4       28.68       36.88      3.58 o 
  -4  17   4      158.16      172.95      4.54 o 
  -3  17   4      130.21      147.23      4.20 o 
  -2  17   4       83.32       98.02      6.16 o 
  -1  17   4        2.49        2.68      2.76 o 
   0  17   4        1.23        0.00      2.74 o 
   1  17   4       91.36       72.56      3.65 o 
   2  17   4      134.29      138.00      7.49 o 
   3  17   4        8.23        9.32      3.26 o 
   4  17   4        0.37        0.00      3.24 o 
   5  17   4       11.50       15.59      4.36 o 
  -6  18   4       64.69       66.67      4.22 o 
  -5  18   4        9.90        9.22      3.35 o 
  -4  18   4      125.87      128.33      4.36 o 
  -3  18   4      152.26      147.96      8.03 o 
  -2  18   4       15.59       18.54      3.03 o 
  -1  18   4      126.40      127.20      4.52 o 
   0  18   4        0.11        1.60      2.85 o 
   1  18   4       78.67       70.26      3.67 o 
   2  18   4       40.36       32.67      3.49 o 
   3  18   4        5.20        8.50      3.15 o 
   4  18   4       14.00       16.39      3.51 o 
  -5  19   4       55.17       49.56      4.02 o 
  -4  19   4        8.63       12.14      3.35 o 
  -3  19   4       99.76      102.83      5.42 o 
  -2  19   4       15.34       13.16      3.15 o 
  -1  19   4       43.76       40.40      3.44 o 
   0  19   4       44.01       45.52      4.65 o 
   1  19   4        0.27        1.26      2.92 o 
   2  19   4       37.33       32.93      5.39 o 
   3  19   4        9.75        7.71      4.87 o 
   4  19   4        1.47        0.00      3.49 o 
  -5  20   4       41.43       42.69      3.97 o 
  -4  20   4        0.01        1.51      3.22 o 
  -3  20   4        0.22        0.00      3.15 o 
  -2  20   4       90.32       99.11      3.99 o 
  -1  20   4        2.70        2.65      3.10 o 
   0  20   4      135.61      126.01      4.36 o 
   1  20   4        7.04        6.49      3.19 o 
   2  20   4       21.06       20.76      3.42 o 
   3  20   4      185.52      194.58      5.36 o 
  -4  21   4       35.43       34.75      3.79 o 
  -3  21   4        8.24        6.78      3.28 o 
  -2  21   4        2.20        3.38      3.12 o 
  -1  21   4        5.07        5.19      3.24 o 
   0  21   4        0.66        0.00      3.40 o 
   1  21   4       71.82       69.78      4.39 o 
   2  21   4       15.50       12.62      3.63 o 
   3  21   4        1.00        1.94      3.79 o 
  -4  22   4        8.46        5.28      3.60 o 
  -3  22   4       34.62       36.08      5.13 o 
  -2  22   4       26.49       26.21      3.65 o 
  -1  22   4       36.51       32.21      3.65 o 
   0  22   4       35.71       38.57      3.80 o 
   1  22   4       70.15       57.58      4.52 o 
   2  22   4       35.15       31.31      4.42 o 
  -3  23   4       13.64       12.10      3.58 o 
  -2  23   4        0.18        4.31      3.51 o 
  -1  23   4        0.06        0.00      3.48 o 
   0  23   4       26.29       22.48      3.72 o 
   1  23   4       12.90       13.51      3.79 o 
  -8   1   5        2.62        3.04      3.08 o 
  -7   1   5        2.54        1.79      2.81 o 
  -6   1   5       21.89       18.57      3.16 o 
  -5   1   5      578.12      540.55     18.20 o 
  -4   1   5        0.02        0.68      2.21 o 
  -3   1   5      375.12      360.93     13.68 o 
  -2   1   5      250.19      256.50      4.10 o 
  -1   1   5        0.93        1.17      1.96 o 
   0   1   5      730.01      717.23      9.26 o 
   1   1   5        1.80        1.52      2.08 o 
   2   1   5      523.10      494.67      9.39 o 
   3   1   5      435.61      439.02      7.91 o 
   4   1   5        1.13        1.61      2.65 o 
   5   1   5      101.98      105.03      4.52 o 
   6   1   5        0.34        5.52      3.17 o 
  -8   2   5       30.18       34.68      3.60 o 
  -7   2   5        0.67        2.07      2.81 o 
  -6   2   5      313.16      314.98      9.97 o 
  -5   2   5      167.12      159.83      3.79 o 
  -4   2   5       44.64       30.80      3.65 o 
  -3   2   5     1306.47     1260.54     13.13 o 
  -2   2   5       44.84       52.05      2.49 o 
  -1   2   5     1312.28     1198.55     10.22 o 
   0   2   5       75.75       75.96      2.65 o 
   1   2   5      110.98       84.70      2.76 o 
   2   2   5      694.20      656.25      6.89 o 
   3   2   5      189.95      186.60      3.99 o 
   4   2   5        5.79        6.65      3.39 o 
   5   2   5        0.38        0.00      3.36 o 
   6   2   5        4.99        2.20      3.22 o 
  -8   3   5        1.42        5.43      3.22 o 
  -7   3   5        2.18        3.48      2.92 o 
  -6   3   5       33.40       27.04      3.08 o 
  -5   3   5      373.86      365.41      9.55 o 
  -4   3   5      152.32      146.37      3.35 o 
  -3   3   5      277.45      259.36      8.65 o 
  -2   3   5      605.79      587.04     16.17 o 
  -1   3   5      111.43       93.21      3.32 o 
   0   3   5      280.25      269.44      6.55 o 
   1   3   5       41.04       35.00      4.23 o 
   2   3   5       65.41       55.47      2.85 o 
   3   3   5       80.32       80.47      3.36 o 
   4   3   5        0.08        0.00      2.55 o 
   5   3   5        3.60        4.61      2.92 o 
   6   3   5        0.23        0.61      3.31 o 
  -8   4   5        3.60        3.62      3.32 o 
  -7   4   5        5.09        8.09      3.16 o 
  -6   4   5       34.93       28.41      3.13 o 
  -5   4   5      158.92      163.60      3.97 o 
  -4   4   5      110.74      109.24      3.68 o 
  -3   4   5      227.79      214.05      6.78 o 
  -2   4   5     1225.37     1170.02     10.35 o 
  -1   4   5      190.46      178.57      3.28 o 
   0   4   5       89.88       87.17      5.58 o 
   1   4   5       24.18       15.76      2.33 o 
   2   4   5       13.71       11.87      2.55 o 
   3   4   5       68.97       69.70      3.15 o 
   4   4   5        0.73        4.24      2.62 o 
   5   4   5        0.34        2.41      2.85 o 
   6   4   5        0.35        0.54      3.31 o 
  -8   5   5       12.83       16.59      3.45 o 
  -7   5   5       16.00       15.05      3.17 o 
  -6   5   5        8.80        5.29      2.92 o 
  -5   5   5      842.72      815.87      8.51 o 
  -4   5   5        2.92        0.54      2.30 o 
  -3   5   5      483.63      475.05      5.66 o 
  -2   5   5      656.07      651.61      9.33 o 
  -1   5   5       12.52       16.08      2.28 o 
   0   5   5     1814.04     1767.09     14.51 o 
   1   5   5       75.14       59.30      2.80 o 
   2   5   5      979.50      946.35     24.20 o 
   3   5   5      124.67      134.60      7.49 o 
   4   5   5        1.41        2.17      3.03 o 
   5   5   5        9.38       12.02      2.99 o 
   6   5   5        0.04        0.00      3.35 o 
  -8   6   5       34.67       30.07      3.67 o 
  -7   6   5        0.15        0.44      2.99 o 
  -6   6   5      272.57      280.86      5.20 o 
  -5   6   5       46.97       47.82      3.10 o 
  -4   6   5        6.33        9.35      2.71 o 
  -3   6   5      642.22      652.39     10.75 o 
  -2   6   5       91.26       92.81      6.36 o 
  -1   6   5      611.94      595.51     11.07 o 
   0   6   5      139.96      145.21      3.35 o 
   1   6   5      134.84      121.42      3.19 o 
   2   6   5      757.72      732.35     17.97 o 
   3   6   5        6.17        8.24      2.60 o 
   4   6   5        5.27        4.07      2.65 o 
   5   6   5        0.07        0.04      2.97 o 
   6   6   5        8.80        7.91      3.35 o 
  -8   7   5        0.41        0.90      3.45 o 
  -7   7   5        0.17        1.57      3.29 o 
  -6   7   5       38.89       27.42      3.31 o 
  -5   7   5        5.68        7.90      2.71 o 
  -4   7   5       35.56       27.50      2.58 o 
  -3   7   5        0.00        0.59      2.42 o 
  -2   7   5      173.45      165.90      5.29 o 
  -1   7   5      577.64      539.70     18.20 o 
   0   7   5       28.81       24.42      7.07 o 
   1   7   5       31.44       27.71      3.71 o 
   2   7   5        0.72        2.95      2.62 o 
   3   7   5       46.25       38.09      2.97 o 
   4   7   5       28.29       29.40      3.01 o 
   5   7   5        0.51        0.00      2.94 o 
   6   7   5        3.35        6.29      3.40 o 
  -8   8   5       17.42       17.19      3.56 o 
  -7   8   5       35.41       34.72      3.56 o 
  -6   8   5      144.58      147.74      4.43 o 
  -5   8   5       38.61       27.98      4.42 o 
  -4   8   5        0.06        0.00      2.30 o 
  -3   8   5      274.80      280.61      4.31 o 
  -2   8   5      330.32      308.47      4.52 o 
  -1   8   5      310.96      314.58      4.58 o 
   0   8   5       65.00       67.29     13.07 o 
   1   8   5        2.74        3.89      2.40 o 
   2   8   5      212.79      222.18     12.87 o 
   3   8   5      149.10      143.25      4.19 o 
   4   8   5       10.95       14.46      2.97 o 
   5   8   5        0.67        3.81      4.45 o 
   6   8   5       12.45       18.40      3.74 o 
  -8   9   5       14.65        8.73      3.58 o 
  -7   9   5       14.96       20.34      3.42 o 
  -6   9   5        0.00        0.00      2.94 o 
  -5   9   5      407.32      428.00      9.84 o 
  -4   9   5        0.03        0.05      2.40 o 
  -3   9   5      197.97      211.64      7.91 o 
  -2   9   5      452.58      440.53     16.75 o 
  -1   9   5        4.67        5.60      2.39 o 
   0   9   5     1180.36     1131.45     14.04 o 
   1   9   5        3.73        1.92      2.90 o 
   2   9   5      487.47      479.79     13.91 o 
   3   9   5      174.44      180.87      4.29 o 
   4   9   5        2.28        4.65      2.83 o 
   5   9   5       46.44       51.00      3.65 o 
   6   9   5        3.43        2.66      3.60 o 
  -8  10   5       20.63       18.94      3.65 o 
  -7  10   5       64.16       68.21      4.08 o 
  -6  10   5       73.37       71.40      4.03 o 
  -5  10   5       75.94       78.73      3.60 o 
  -4  10   5        5.45        5.52      2.51 o 
  -3  10   5      235.42      249.04      4.27 o 
  -2  10   5       90.44       95.66      3.10 o 
  -1  10   5       33.02       41.70      2.81 o 
   0  10   5        5.15        3.37      2.60 o 
   1  10   5       14.16       11.39      4.61 o 
   2  10   5      121.89      113.28      3.74 o 
   3  10   5       17.98       15.66      2.85 o 
   4  10   5        0.05        0.00      3.48 o 
   5  10   5        0.23        1.59      3.87 o 
   6  10   5        2.18        4.01      3.51 o 
  -7  11   5        0.02        0.72      3.28 o 
  -6  11   5       42.59       42.84      3.97 o 
  -5  11   5       31.13       32.94      3.08 o 
  -4  11   5       17.01       13.07      2.90 o 
  -3  11   5       49.34       65.51      3.15 o 
  -2  11   5        8.48        8.92      2.61 o 
  -1  11   5      680.31      637.61     31.53 o 
   0  11   5       29.75       29.09      8.87 o 
   1  11   5      164.78      154.56      7.23 o 
   2  11   5       35.11       31.03      4.03 o 
   3  11   5       15.54       15.25      6.13 o 
   4  11   5       19.74       24.84      3.17 o 
   5  11   5        6.32        7.69      3.33 o 
  -7  12   5        3.36        8.00      3.33 o 
  -6  12   5       79.53       76.58      4.87 o 
  -5  12   5       22.50       18.64      5.94 o 
  -4  12   5        0.14        0.00      2.67 o 
  -3  12   5      235.36      244.56      4.52 o 
  -2  12   5      153.14      155.80      3.83 o 
  -1  12   5      104.81      107.52      3.53 o 
   0  12   5        3.10        0.99      2.78 o 
   1  12   5       59.99       50.22      3.19 o 
   2  12   5       50.92       48.15      5.23 o 
   3  12   5      177.17      176.73      6.32 o 
   4  12   5        0.84        3.78      3.12 o 
   5  12   5        0.22        0.00      3.35 o 
  -7  13   5        1.40        3.78      3.33 o 
  -6  13   5        8.69       10.15      4.07 o 
  -5  13   5       95.49       94.69      3.88 o 
  -4  13   5        6.13        6.57      2.71 o 
  -3  13   5       91.46       92.91      3.58 o 
  -2  13   5      158.19      163.06      4.02 o 
  -1  13   5      171.07      162.76      4.06 o 
   0  13   5      170.35      169.89      4.04 o 
   1  13   5       86.08       71.99      3.38 o 
   2  13   5       36.08       32.57      3.24 o 
   3  13   5      293.81      294.87     18.75 o 
   4  13   5        4.45        6.76      3.33 o 
   5  13   5      139.30      139.34      4.97 o 
  -7  14   5       25.09       22.27      7.62 o 
  -6  14   5        7.24        7.46      3.35 o 
  -5  14   5        7.33        5.53      3.13 o 
  -4  14   5       74.09       75.95      5.65 o 
  -3  14   5       24.93       25.04      3.01 o 
  -2  14   5      592.96      611.71      7.16 o 
  -1  14   5        2.48        0.82      2.71 o 
   0  14   5       49.15       58.91      5.26 o 
   1  14   5       32.03       27.91      3.10 o 
   2  14   5       26.92       27.89      6.78 o 
   3  14   5       66.66       59.32      3.74 o 
   4  14   5        2.88        2.20      3.24 o 
   5  14   5        0.22        1.42      3.53 o 
  -6  15   5       61.76       63.29      4.13 o 
  -5  15   5       12.84       12.32      3.52 o 
  -4  15   5       94.63       93.77      3.99 o 
  -3  15   5       24.73       26.85      3.22 o 
  -2  15   5        4.88        7.42      2.97 o 
  -1  15   5      233.29      226.36      4.63 o 
   0  15   5       68.40       77.43     10.62 o 
   1  15   5       35.21       35.40      3.24 o 
   2  15   5       25.38       21.86      5.10 o 
   3  15   5       13.14        9.63      3.28 o 
   4  15   5       10.23        8.57      3.42 o 
  -6  16   5       15.43       12.10      3.72 o 
  -5  16   5       13.38       15.20      3.47 o 
  -4  16   5        0.01        0.84      3.22 o 
  -3  16   5      176.11      179.12     11.75 o 
  -2  16   5        7.42        9.47      3.08 o 
  -1  16   5      101.84      111.92      3.97 o 
   0  16   5       10.35       11.60      3.01 o 
   1  16   5        8.59        8.15      3.39 o 
   2  16   5       24.71       21.62      3.65 o 
   3  16   5       28.18       32.93      6.36 o 
   4  16   5        1.64        0.60      3.51 o 
  -6  17   5       34.38       43.91      3.94 o 
  -5  17   5       40.82       53.00      4.97 o 
  -4  17   5       97.59      106.53      4.29 o 
  -3  17   5       62.34       66.35      3.83 o 
  -2  17   5      185.04      185.78      4.88 o 
  -1  17   5      166.52      160.02      4.54 o 
   0  17   5       46.24       50.22     12.10 o 
   1  17   5       37.17       32.15      3.49 o 
   2  17   5        7.59        9.65      3.24 o 
   3  17   5       36.50       44.11     10.65 o 
   4  17   5       20.29       17.79      3.72 o 
  -5  18   5        0.02        0.00      3.45 o 
  -4  18   5       70.73       70.59      4.04 o 
  -3  18   5        3.30        4.92      3.31 o 
  -2  18   5      450.62      430.95      8.55 o 
  -1  18   5        2.62        5.17      3.17 o 
   0  18   5       43.81       49.09      8.45 o 
   1  18   5       19.77       21.04      3.31 o 
   2  18   5        0.34        0.00      3.21 o 
   3  18   5       24.09       23.42      3.69 o 
  -5  19   5       19.86       18.78      3.63 o 
  -4  19   5       14.36       15.03      3.63 o 
  -3  19   5       19.07       20.83      3.47 o 
  -2  19   5       14.97       18.31      3.63 o 
  -1  19   5       35.43       34.78      3.47 o 
   0  19   5      101.64      104.48     11.81 o 
   1  19   5        9.76       13.75      3.31 o 
   2  19   5       10.89        8.36      4.36 o 
   3  19   5        0.12        0.29      3.37 o 
  -4  20   5       17.62       18.97      3.69 o 
  -3  20   5       22.69       20.94      3.51 o 
  -2  20   5       12.43       12.89      6.23 o 
  -1  20   5        5.47        8.61      3.38 o 
   0  20   5       15.81       13.20      3.56 o 
   1  20   5        0.63        4.68      3.51 o 
   2  20   5        8.78        6.68      3.56 o 
  -3  21   5        1.07        0.10      3.45 o 
  -2  21   5       33.62       32.20      3.79 o 
  -1  21   5       87.58       82.85      4.31 o 
   0  21   5       10.68        8.34      3.51 o 
   1  21   5       58.79       53.30      4.20 o 
  -2  22   5       44.46       36.03      4.87 o 
  -1  22   5        0.20        0.00      3.51 o 
   0  22   5        0.11        2.25      3.53 o 
  -8   0   6       25.67       25.69      5.49 o 
  -7   0   6       56.29       49.31      5.49 o 
  -6   0   6       68.08       54.40      4.84 o 
  -5   0   6       17.72       13.04      4.00 o 
  -4   0   6      313.88      271.18      6.39 o 
  -3   0   6      292.08      247.49      6.20 o 
  -2   0   6      935.65      863.61     12.58 o 
  -1   0   6      196.30      184.06      5.29 o 
   0   0   6        4.84        7.23      3.29 o 
   1   0   6       19.81       20.91      3.61 o 
   2   0   6        3.79        5.68      3.48 o 
   3   0   6       46.74       41.63      4.39 o 
   4   0   6      391.77      400.44      8.58 o 
   5   0   6        1.94        4.19      4.45 o 
   6   0   6      258.78      279.63      8.97 o 
  -8   1   6        8.23        8.87      4.49 o 
  -7   1   6      136.21      151.05      6.71 o 
  -6   1   6        0.08        0.57      2.76 o 
  -5   1   6      133.45      131.69      6.45 o 
  -4   1   6       16.04       13.03      2.60 o 
  -3   1   6      187.20      175.50      6.03 o 
  -2   1   6      665.71      614.17     22.94 o 
  -1   1   6        0.22        1.47      2.30 o 
   0   1   6       53.25       48.33      9.62 o 
   1   1   6       17.42       13.34      4.71 o 
   2   1   6        0.04        2.19      2.46 o 
   3   1   6       21.20       22.68      2.92 o 
   4   1   6       55.59       56.97      4.45 o 
   5   1   6        4.91        7.82      3.31 o 
   6   1   6        0.02        2.54      3.79 o 
  -8   2   6        1.16        0.00      3.42 o 
  -7   2   6        4.11        8.58      5.00 o 
  -6   2   6        0.21        0.00      2.85 o 
  -5   2   6       44.64       40.59      3.15 o 
  -4   2   6        1.11        1.71      2.53 o 
  -3   2   6      145.90      138.36      4.29 o 
  -2   2   6       16.23       22.82      2.81 o 
  -1   2   6        5.10        6.58      2.33 o 
   0   2   6        7.80        8.81      2.33 o 
   1   2   6        8.44        6.93      2.44 o 
   2   2   6        1.55        1.45      2.49 o 
   3   2   6        3.06        3.79      2.76 o 
   4   2   6       41.80       44.90      4.00 o 
   5   2   6        0.00        2.39      3.19 o 
   6   2   6       17.03       17.48      3.81 o 
  -8   3   6       15.64       12.32      3.67 o 
  -7   3   6      224.40      245.20      5.38 o 
  -6   3   6        1.34        0.97      2.98 o 
  -5   3   6      229.16      222.42      4.63 o 
  -4   3   6       76.52       73.99      3.19 o 
  -3   3   6       97.72      100.54      3.24 o 
  -2   3   6     1166.03     1098.49     33.30 o 
  -1   3   6      227.09      217.88      4.81 o 
   0   3   6       94.35       86.95     24.14 o 
   1   3   6       15.96       10.09      2.51 o 
   2   3   6        0.05        2.23      2.40 o 
   3   3   6       73.35       73.82      3.45 o 
   4   3   6       42.17       47.70      3.54 o 
   5   3   6        1.80        2.99      3.31 o 
  -8   4   6        3.09        0.52      3.51 o 
  -7   4   6       44.56       38.86      5.78 o 
  -6   4   6      139.66      141.99      4.36 o 
  -5   4   6        2.94        5.07      2.78 o 
  -4   4   6      378.85      371.92      5.25 o 
  -3   4   6       38.24       43.35      3.39 o 
  -2   4   6      674.07      634.12      7.13 o 
  -1   4   6      435.12      445.84      8.52 o 
   0   4   6        0.44        1.87      2.37 o 
   1   4   6      157.55      162.65      6.29 o 
   2   4   6        1.67        0.12      3.48 o 
   3   4   6      112.87      110.39      3.72 o 
   4   4   6       94.75      102.29      4.13 o 
   5   4   6        0.63        1.99      3.28 o 
  -8   5   6        0.08        0.55      3.49 o 
  -7   5   6       38.42       42.29      3.90 o 
  -6   5   6       17.52       14.47      3.13 o 
  -5   5   6       50.65       44.45      3.21 o 
  -4   5   6        5.64        7.14      2.67 o 
  -3   5   6      176.45      174.16      9.20 o 
  -2   5   6      126.35       94.13     26.20 o 
  -1   5   6      195.99      188.67      3.83 o 
   0   5   6       24.14       20.28      5.55 o 
   1   5   6      165.45      151.56      3.76 o 
   2   5   6        5.91        4.58      2.71 o 
   3   5   6        1.46        0.68      2.76 o 
   4   5   6       31.15       32.14      4.36 o 
   5   5   6        0.09        1.39      5.10 o 
  -8   6   6        1.59        0.00      3.35 o 
  -7   6   6       37.64       39.65      3.97 o 
  -6   6   6       35.14       36.83      6.39 o 
  -5   6   6       48.65       45.62      5.87 o 
  -4   6   6      157.42      150.37      3.95 o 
  -3   6   6      152.82      151.30      3.76 o 
  -2   6   6      238.10      229.94      4.27 o 
  -1   6   6       50.44       53.57      2.92 o 
   0   6   6        3.52        1.97      2.49 o 
   1   6   6      143.96      143.31      8.36 o 
   2   6   6       15.82       10.70      3.45 o 
   3   6   6       14.90       12.38      3.03 o 
   4   6   6       54.54       59.27      6.26 o 
   5   6   6        2.08        0.00      3.31 o 
  -8   7   6        0.29        3.48      3.47 o 
  -7   7   6      205.73      220.04      5.45 o 
  -6   7   6       15.28       13.80      3.22 o 
  -5   7   6      331.89      348.31      5.59 o 
  -4   7   6       40.28       36.35      3.01 o 
  -3   7   6      173.71      184.72      8.65 o 
  -2   7   6      798.50      764.85      8.24 o 
  -1   7   6       34.88       34.70      2.76 o 
   0   7   6      120.22      119.57      3.49 o 
   1   7   6       23.15       27.38      2.90 o 
   2   7   6        0.32        2.00      2.65 o 
   3   7   6      177.01      171.87      4.43 o 
   4   7   6       25.71       27.02      3.38 o 
   5   7   6        3.44        3.38      3.42 o 
  -7   8   6        7.52        8.62      3.63 o 
  -6   8   6       72.00       72.02      4.13 o 
  -5   8   6       15.97       17.21      3.13 o 
  -4   8   6       80.87       78.07      3.35 o 
  -3   8   6        5.22        7.62      2.53 o 
  -2   8   6       61.09       73.10      3.19 o 
  -1   8   6      186.95      175.07      3.95 o 
   0   8   6        1.79        1.22      2.53 o 
   1   8   6      188.32      204.62      4.24 o 
   2   8   6       24.17       18.52      3.03 o 
   3   8   6      169.26      168.66      4.59 o 
   4   8   6       25.10       28.79      3.74 o 
   5   8   6        3.56        2.95      3.71 o 
  -7   9   6        0.49        0.16      3.51 o 
  -6   9   6      281.45      305.86      5.91 o 
  -5   9   6        0.58        0.00      2.99 o 
  -4   9   6      138.03      146.11      4.11 o 
  -3   9   6        2.17        0.00      2.60 o 
  -2   9   6       10.37       13.98      2.74 o 
  -1   9   6        5.91        3.78      2.49 o 
   0   9   6        2.07        0.00      2.53 o 
   1   9   6        1.31        0.05      2.67 o 
   2   9   6       11.30       13.06      4.68 o 
   3   9   6       84.50       84.49      9.84 o 
   4   9   6        7.55        7.91      3.71 o 
   5   9   6        1.48        3.41      3.81 o 
  -7  10   6       28.11       30.96      5.07 o 
  -6  10   6       19.51       20.96      3.65 o 
  -5  10   6       22.85       18.79      3.26 o 
  -4  10   6      224.27      234.84     10.97 o 
  -3  10   6       49.78       56.90      3.19 o 
  -2  10   6      219.40      229.79      4.45 o 
  -1  10   6       86.92       90.10      8.29 o 
   0  10   6        0.42        0.00      2.62 o 
   1  10   6      204.45      209.30      6.52 o 
   2  10   6       13.25        6.84      2.92 o 
   3  10   6       17.81       17.99      3.26 o 
   4  10   6       67.61       78.56      5.61 o 
   5  10   6        0.50        0.00      3.39 o 
  -7  11   6      104.92      114.04      4.95 o 
  -6  11   6       27.75       25.68      3.65 o 
  -5  11   6      142.57      151.20      4.54 o 
  -4  11   6       93.93      101.08      5.81 o 
  -3  11   6       33.09       34.42      3.12 o 
  -2  11   6      323.35      316.59      5.15 o 
  -1  11   6       19.75       21.69      3.39 o 
   0  11   6       40.73       42.11      7.74 o 
   1  11   6        3.63        4.76      2.76 o 
   2  11   6       12.89       21.35      8.07 o 
   3  11   6        9.54        9.61      3.33 o 
   4  11   6       38.34       45.66      3.85 o 
  -7  12   6        0.00        0.00      4.61 o 
  -6  12   6       11.96        9.04      3.67 o 
  -5  12   6       51.64       52.71      3.74 o 
  -4  12   6        0.63        0.99      2.97 o 
  -3  12   6       19.08       21.28      2.99 o 
  -2  12   6        0.07        0.90      2.92 o 
  -1  12   6       26.05       28.13      2.99 o 
   0  12   6       10.86        6.63      2.85 o 
   1  12   6       12.99       14.82      2.92 o 
   2  12   6      133.58      126.60      4.26 o 
   3  12   6       53.49       61.38      3.76 o 
   4  12   6       17.34       10.24      3.60 o 
  -6  13   6      111.06      111.16      4.72 o 
  -5  13   6        6.90        9.94      3.19 o 
  -4  13   6       37.49       41.87      3.49 o 
  -3  13   6       50.14       44.52      6.42 o 
  -2  13   6        7.11        7.52      2.97 o 
  -1  13   6      122.67      113.56      3.90 o 
   0  13   6       12.89       16.29      3.01 o 
   1  13   6       26.79       20.99      3.15 o 
   2  13   6       48.39       45.57      3.97 o 
   3  13   6       41.80       48.99      4.97 o 
   4  13   6        3.11        3.28      3.58 o 
  -6  14   6        0.40        0.49      3.51 o 
  -5  14   6       12.95       12.33      3.42 o 
  -4  14   6      111.29      116.45      4.33 o 
  -3  14   6        9.50       12.09      3.05 o 
  -2  14   6       93.16       97.60      3.90 o 
  -1  14   6       32.09       41.66      3.40 o 
   0  14   6        1.34        3.15      3.55 o 
   1  14   6      127.80      132.01      4.31 o 
   2  14   6        4.88        5.64      3.17 o 
   3  14   6       11.50       10.68      4.23 o 
   4  14   6       80.39       78.47      4.54 o 
  -6  15   6       34.42       35.80      5.84 o 
  -5  15   6       22.26       18.33      3.70 o 
  -4  15   6       48.17       55.85      3.83 o 
  -3  15   6       23.90       24.07      5.94 o 
  -2  15   6      105.41      112.36      8.55 o 
  -1  15   6       44.13       43.06      3.46 o 
   0  15   6       51.76       50.20     10.16 o 
   1  15   6       56.12       48.70      5.32 o 
   2  15   6        0.27        1.14      3.26 o 
   3  15   6        0.03        0.69      3.35 o 
  -5  16   6       90.66       91.80      4.43 o 
  -4  16   6        0.02        0.00      3.28 o 
  -3  16   6      152.87      155.18      4.97 o 
  -2  16   6        1.96        4.21      3.26 o 
  -1  16   6       38.96       38.48      3.63 o 
   0  16   6       15.86       18.20      3.40 o 
   1  16   6        2.68        0.00      3.13 o 
   2  16   6       49.80       52.98      4.01 o 
   3  16   6       12.26       12.89      3.63 o 
  -5  17   6        2.14        0.00      3.51 o 
  -4  17   6        0.02        0.00      3.35 o 
  -3  17   6       87.34       91.43      8.20 o 
  -2  17   6       33.92       38.40      3.73 o 
  -1  17   6      121.78      129.04     11.75 o 
   0  17   6       48.57       53.00      8.81 o 
   1  17   6        9.47        9.67      5.16 o 
   2  17   6       10.53       12.33      3.54 o 
  -4  18   6       70.70       83.63      5.55 o 
  -3  18   6       25.57       29.77      3.70 o 
  -2  18   6       37.05       41.18      6.84 o 
  -1  18   6       75.99       89.18      9.52 o 
   0  18   6        4.05        0.00      3.42 o 
   1  18   6      136.03      132.79     12.75 o 
   2  18   6        4.67        3.39      3.67 o 
  -4  19   6       20.35       24.30      3.94 o 
  -3  19   6       33.43       35.67      3.97 o 
  -2  19   6        5.24        4.07      3.47 o 
  -1  19   6       71.46       72.83      4.18 o 
   0  19   6        4.17        0.81      3.46 o 
   1  19   6       38.93       32.81      4.06 o 
  -2  20   6        0.50        4.17      3.39 o 
  -1  20   6        2.07        7.68      3.45 o 
   0  20   6       11.96       10.26      3.61 o 
  -7   1   7       78.72       81.73      5.00 o 
  -6   1   7       43.38       43.87      4.29 o 
  -5   1   7        0.10        2.51      2.80 o 
  -4   1   7        9.95       11.04      2.83 o 
  -3   1   7       49.58       55.54      3.03 o 
  -2   1   7       36.80       34.74      2.87 o 
  -1   1   7       32.42       33.05      2.97 o 
   0   1   7       22.59       24.32      5.81 o 
   1   1   7        0.82        1.97      2.65 o 
   2   1   7      297.33      300.19      5.43 o 
   3   1   7       29.58       26.09      3.47 o 
   4   1   7        7.60        6.33      5.10 o 
  -7   2   7       85.53       81.22      5.03 o 
  -6   2   7      349.07      362.52      6.18 o 
  -5   2   7        0.00        0.97      2.78 o 
  -4   2   7      235.73      225.67      4.72 o 
  -3   2   7       21.82       21.74      2.87 o 
  -2   2   7        9.43        5.46      2.62 o 
  -1   2   7      144.67      136.53      3.74 o 
   0   2   7       10.74       13.08      2.69 o 
   1   2   7       96.57       75.25      8.13 o 
   2   2   7       22.54       20.44      3.17 o 
   3   2   7      165.68      170.40      4.79 o 
   4   2   7       20.63       23.38      3.67 o 
  -7   3   7        7.98       10.11      3.63 o 
  -6   3   7        9.90        8.53      3.49 o 
  -5   3   7        5.02        5.75      2.87 o 
  -4   3   7        0.24        0.68      2.83 o 
  -3   3   7       53.93       54.17      3.15 o 
  -2   3   7       47.77       54.54      4.81 o 
  -1   3   7       90.35      100.80      4.07 o 
   0   3   7       48.82       43.83      6.78 o 
   1   3   7        0.53        0.55      4.45 o 
   2   3   7      116.32      113.67     11.13 o 
   3   3   7       13.53       17.20      3.42 o 
   4   3   7        9.71       11.28      3.38 o 
  -7   4   7        6.36        7.33      3.58 o 
  -6   4   7       31.28       30.99      3.69 o 
  -5   4   7        3.83        5.36      2.92 o 
  -4   4   7       27.53       29.91      3.10 o 
  -3   4   7        2.65        1.16      2.67 o 
  -2   4   7       37.83       41.42      2.94 o 
  -1   4   7       73.47       86.87      3.47 o 
   0   4   7       40.32       39.70      6.55 o 
   1   4   7       12.46        7.58      2.92 o 
   2   4   7        6.96        7.19      3.19 o 
   3   4   7       36.91       37.02      3.60 o 
   4   4   7       14.33       16.08      3.58 o 
  -7   5   7       39.18       37.00      3.90 o 
  -6   5   7       75.09       72.81      4.31 o 
  -5   5   7       32.62       31.43      3.28 o 
  -4   5   7        0.00        0.47      2.81 o 
  -3   5   7      193.16      185.87      4.40 o 
  -2   5   7        9.11        4.97      4.13 o 
  -1   5   7       54.85       59.12      3.10 o 
   0   5   7      131.85      140.01      3.95 o 
   1   5   7        0.02        1.13      3.45 o 
   2   5   7      591.56      599.53      7.51 o 
   3   5   7        5.69        4.72      3.24 o 
   4   5   7       29.01       24.25      3.74 o 
  -7   6   7       15.38       14.26      3.74 o 
  -6   6   7      207.63      206.24      5.47 o 
  -5   6   7        0.98        0.00      2.97 o 
  -4   6   7      208.17      223.99      8.23 o 
  -3   6   7       53.39       59.19      5.00 o 
  -2   6   7       53.49       54.70      3.15 o 
  -1   6   7       58.56       61.39      3.26 o 
   0   6   7        2.82        2.81      4.19 o 
   1   6   7       55.20       48.97      3.40 o 
   2   6   7       44.49       38.89      3.65 o 
   3   6   7       32.41       35.98      3.67 o 
   4   6   7       23.96       27.67      3.76 o 
  -7   7   7        7.71        9.39      4.52 o 
  -6   7   7        2.90        4.19      3.51 o 
  -5   7   7        0.36        0.00      3.06 o 
  -4   7   7       31.26       33.78      3.40 o 
  -3   7   7       11.48       10.00      3.65 o 
  -2   7   7       22.33       18.88      3.07 o 
  -1   7   7       15.78       18.90      2.87 o 
   0   7   7        0.00        0.00      3.97 o 
   1   7   7        1.50        1.70      2.94 o 
   2   7   7        4.67        7.08      3.26 o 
   3   7   7       40.71       39.69     10.65 o 
   4   7   7       21.02       20.96      6.10 o 
  -7   8   7        7.71       10.44      3.60 o 
  -6   8   7       74.83       75.07      4.31 o 
  -5   8   7       52.77       50.00      7.68 o 
  -4   8   7      136.16      141.49      8.16 o 
  -3   8   7       30.80       31.32      3.21 o 
  -2   8   7        3.63        6.84      2.69 o 
  -1   8   7       90.72      101.66      3.65 o 
   0   8   7        8.29       11.06      2.83 o 
   1   8   7       36.52       30.02      3.24 o 
   2   8   7       33.32       34.23      3.65 o 
   3   8   7       43.87       51.00      4.36 o 
   4   8   7       85.29       91.55      5.55 o 
  -6   9   7       37.66       39.04      4.04 o 
  -5   9   7       27.00       29.85      5.03 o 
  -4   9   7        2.47        0.91      3.10 o 
  -3   9   7      136.74      134.31      4.31 o 
  -2   9   7        1.20        2.94      2.76 o 
  -1   9   7       55.27       63.30      4.45 o 
   0   9   7       84.29       94.09     25.62 o 
   1   9   7        0.02        0.00      2.97 o 
   2   9   7      343.04      367.10     15.62 o 
   3   9   7       12.83       11.55      3.65 o 
   4   9   7       41.29       45.99      4.13 o 
  -6  10   7       60.68       66.44      4.24 o 
  -5  10   7       64.83       70.50      7.39 o 
  -4  10   7       49.88       53.07      3.70 o 
  -3  10   7      239.25      244.35      7.23 o 
  -2  10   7        9.12       12.41      2.90 o 
  -1  10   7       14.54       14.24      3.03 o 
   0  10   7       64.56       66.45      8.78 o 
   1  10   7        4.87        1.75      3.15 o 
   2  10   7        2.25        0.00      3.40 o 
   3  10   7        0.81        0.00      3.51 o 
  -6  11   7        7.89        7.98      3.74 o 
  -5  11   7        0.00        0.00      3.40 o 
  -4  11   7       15.84       18.15      3.35 o 
  -3  11   7       78.72       83.83      3.92 o 
  -2  11   7       15.99       16.42      3.32 o 
  -1  11   7        0.01        0.00      2.92 o 
   0  11   7       18.53       17.16      5.10 o 
   1  11   7       12.45       14.30      3.21 o 
   2  11   7       12.45       11.04      3.42 o 
   3  11   7       64.67       60.04      4.24 o 
  -6  12   7       69.96       75.80      4.45 o 
  -5  12   7        8.16        9.26      3.42 o 
  -4  12   7       85.37       96.26      4.11 o 
  -3  12   7        0.65        0.00      3.17 o 
  -2  12   7        0.92        0.09      3.01 o 
  -1  12   7       85.23       97.95      4.04 o 
   0  12   7        3.71        2.74      3.03 o 
   1  12   7       25.25       25.12      3.49 o 
   2  12   7        3.89        3.67      3.42 o 
   3  12   7       30.44       40.47      4.03 o 
  -5  13   7        2.76        5.95      3.35 o 
  -4  13   7        4.06        4.07      3.81 o 
  -3  13   7       47.71       54.57      3.76 o 
  -2  13   7        6.68        3.22      3.17 o 
  -1  13   7       72.62       74.81      3.79 o 
   0  13   7       21.52       20.96      3.29 o 
   1  13   7       12.98       12.62      4.16 o 
   2  13   7       57.46       57.72      4.32 o 
  -5  14   7       25.35       29.07      3.67 o 
  -4  14   7        1.62        4.88      3.31 o 
  -3  14   7       98.06      102.51      4.40 o 
  -2  14   7       45.28       43.99      7.81 o 
  -1  14   7        0.01        2.07      3.19 o 
   0  14   7        4.26        3.92      3.35 o 
   1  14   7        1.73        0.99      3.31 o 
   2  14   7        4.07        0.00      3.56 o 
  -5  15   7        0.39        0.18      3.44 o 
  -4  15   7        3.01        0.00      3.63 o 
  -3  15   7       51.10       51.13      7.00 o 
  -2  15   7       51.40       54.58      3.85 o 
  -1  15   7        1.63        3.62      3.38 o 
   0  15   7        5.34        3.19      3.40 o 
   1  15   7        9.05        1.23      3.51 o 
   2  15   7       15.31       18.40      3.79 o 
  -4  16   7       16.05       16.87      3.60 o 
  -3  16   7       12.08       13.16      3.65 o 
  -2  16   7        2.83        4.50      3.51 o 
  -1  16   7       80.18       88.28      4.31 o 
   0  16   7        2.62        4.98      3.40 o 
   1  16   7       37.72       33.14      3.88 o 
  -3  17   7       27.42       33.63      4.16 o 
  -2  17   7       81.09       86.61     10.94 o 
  -1  17   7       59.67       59.09      4.20 o 
   0  17   7       45.81       53.87     13.52 o 
  -1  18   7       13.53       10.44      3.81 o 
  -6   0   8       29.98       25.69      5.42 o 
  -5   0   8        6.10        8.39      4.65 o 
  -4   0   8       13.92       13.29      4.39 o 
  -3   0   8       10.41       16.20      4.39 o 
  -2   0   8      357.11      342.36      8.33 o 
  -1   0   8       13.59       12.71      4.32 o 
   0   0   8       62.54       46.98      5.49 o 
   1   0   8       77.26       73.18      5.81 o 
   2   0   8        0.36        0.00      4.84 o 
   3   0   8      214.58      211.48      8.00 o 
  -6   1   8        8.97       10.60      3.62 o 
  -5   1   8       19.15       12.34      3.26 o 
  -4   1   8        0.14        0.00      4.03 o 
  -3   1   8       65.30       64.09      3.61 o 
  -2   1   8       16.10       20.25      4.10 o 
  -1   1   8       18.25       22.37      3.22 o 
   0   1   8       48.29       49.35     11.84 o 
   1   1   8        1.06        1.06      3.10 o 
   2   1   8       53.04       52.29      3.92 o 
   3   1   8        4.80        5.78      3.70 o 
  -6   2   8        1.65        0.00      3.31 o 
  -5   2   8        0.41        1.87      3.19 o 
  -4   2   8        1.17        1.75      2.97 o 
  -3   2   8        9.49        9.74      3.13 o 
  -2   2   8        1.92        5.08      3.42 o 
  -1   2   8       14.52       12.48      3.14 o 
   0   2   8        1.40        1.54      3.52 o 
   1   2   8        0.77        0.00      3.28 o 
   2   2   8        9.32        8.58      3.56 o 
   3   2   8        8.30        9.83      3.65 o 
  -6   3   8       16.29       18.96      3.67 o 
  -5   3   8       31.77       29.94      3.54 o 
  -4   3   8        8.31        7.13      3.12 o 
  -3   3   8      115.44      115.81      9.71 o 
  -2   3   8       95.57      100.01      8.03 o 
  -1   3   8       77.74       92.00      7.07 o 
   0   3   8      132.06      139.94      5.90 o 
   1   3   8       60.06       51.45      4.39 o 
   2   3   8       97.38       93.25      4.40 o 
   3   3   8        1.53        5.33      3.65 o 
  -6   4   8        3.34        2.66      3.42 o 
  -5   4   8        9.85       10.53      3.28 o 
  -4   4   8        2.34        0.65      3.06 o 
  -3   4   8        0.25        0.08      3.08 o 
  -2   4   8      371.16      365.26      6.05 o 
  -1   4   8       52.84       57.72      3.60 o 
   0   4   8       74.55       80.01     10.81 o 
   1   4   8      143.23      144.43      4.77 o 
   2   4   8        4.98        2.50      4.03 o 
   3   4   8      215.29      215.03      6.58 o 
  -6   5   8        0.00        1.30      3.40 o 
  -5   5   8        7.55        3.57      3.35 o 
  -4   5   8        9.94        8.23      3.24 o 
  -3   5   8       22.59       21.27      3.40 o 
  -2   5   8        2.46        3.90      3.24 o 
  -1   5   8        9.75        6.35      4.00 o 
   0   5   8        0.59        0.00      3.15 o 
   1   5   8       53.28       46.06      3.97 o 
   2   5   8        4.26        3.93      3.58 o 
   3   5   8        8.62        8.86      3.97 o 
  -6   6   8        2.55        5.27      3.38 o 
  -5   6   8        8.99       13.49      3.35 o 
  -4   6   8        6.26        8.18      3.13 o 
  -3   6   8        1.19        0.57      3.21 o 
  -2   6   8      103.54      110.36      4.29 o 
  -1   6   8        0.99        1.75      3.13 o 
   0   6   8        4.74        4.95      3.84 o 
   1   6   8       13.95        8.00      3.42 o 
   2   6   8       40.77       34.15      3.95 o 
   3   6   8       68.83       72.04      4.45 o 
  -6   7   8        0.43        2.86      3.33 o 
  -5   7   8       49.96       48.80      4.58 o 
  -4   7   8        4.35        4.71      3.19 o 
  -3   7   8      175.35      162.75      8.16 o 
  -2   7   8       39.86       44.27      3.65 o 
  -1   7   8        3.41        3.12      3.19 o 
   0   7   8      106.85      120.04     16.88 o 
   1   7   8        6.17        8.90      3.51 o 
   2   7   8       64.20       59.02      4.29 o 
  -5   8   8        6.44        5.73      3.41 o 
  -4   8   8        6.34        5.65      3.33 o 
  -3   8   8        0.02        2.93      3.28 o 
  -2   8   8       90.60      104.30      4.20 o 
  -1   8   8       12.70       11.06      3.26 o 
   0   8   8       20.98       23.58      4.52 o 
   1   8   8       69.70       67.65      4.27 o 
   2   8   8       31.89       33.94      5.03 o 
  -5   9   8        0.04        0.00      3.35 o 
  -4   9   8       33.13       41.45      6.91 o 
  -3   9   8        1.75        3.61      3.24 o 
  -2   9   8        9.07        9.58      3.38 o 
  -1   9   8        0.24        0.00      3.15 o 
   0   9   8        3.23        0.00      3.28 o 
   1   9   8       15.31       14.50      3.71 o 
   2   9   8        4.96        6.16      3.63 o 
  -5  10   8       12.20        8.21      3.53 o 
  -4  10   8        6.05        9.44      3.35 o 
  -3  10   8        0.94        0.00      3.35 o 
  -2  10   8      115.22      133.17      4.56 o 
  -1  10   8        0.27        1.47      3.26 o 
   0  10   8       17.81       17.44      4.49 o 
   1  10   8       24.42       15.98      3.74 o 
   2  10   8       30.18       22.81      4.08 o 
  -5  11   8       52.25       61.01      6.00 o 
  -4  11   8        4.76        4.72      3.54 o 
  -3  11   8       76.14       80.57     12.58 o 
  -2  11   8       36.34       41.28      4.29 o 
  -1  11   8        0.00        0.77      3.24 o 
   0  11   8       62.93       71.59     15.10 o 
   1  11   8        1.31        0.00      3.63 o 
  -4  12   8        0.88        1.67      3.28 o 
  -3  12   8        4.01        6.26      3.56 o 
  -2  12   8        6.49        7.37      4.52 o 
  -1  12   8       10.14       13.90      3.46 o 
   0  12   8        8.56       10.15      3.53 o 
   1  12   8       15.42        9.00      3.78 o 
  -4  13   8        7.17        7.41      3.58 o 
  -3  13   8        6.83        9.16      3.53 o 
  -2  13   8        0.10        1.42      3.51 o 
  -1  13   8        9.93       14.04      4.36 o 
   0  13   8       17.83       15.58      3.78 o 
  -3  14   8        3.26        3.58      3.51 o 
  -2  14   8       38.37       43.27      6.68 o 
  -1  14   8        3.06        0.23      3.45 o 
  -5   1   9        2.60        5.37      3.45 o 
  -4   1   9       10.87       11.35      3.60 o 
  -3   1   9       12.76       15.11      3.69 o 
  -2   1   9       12.28       19.34      3.56 o 
  -1   1   9       75.48       86.23      7.52 o 
   0   1   9       20.27       20.05      5.39 o 
   1   1   9       55.94       56.29      4.47 o 
  -5   2   9        3.20        5.40      3.63 o 
  -4   2   9      104.65      122.45      5.13 o 
  -3   2   9        0.07        0.48      3.42 o 
  -2   2   9       82.79       94.93      4.22 o 
  -1   2   9       25.63       28.44      3.87 o 
   0   2   9        7.50        7.12      3.60 o 
   1   2   9      180.59      174.83      7.55 o 
  -4   3   9        2.19        4.71      3.62 o 
  -3   3   9       19.93       22.94      3.74 o 
  -2   3   9       13.85       11.01      3.65 o 
  -1   3   9       57.71       59.17      6.36 o 
   0   3   9        4.34        3.36      3.51 o 
   1   3   9       26.52       28.23      4.13 o 
  -4   4   9        9.36       14.56      4.32 o 
  -3   4   9        1.05        4.95      3.48 o 
  -2   4   9        7.26        8.53      3.81 o 
  -1   4   9       18.74       22.92      3.83 o 
   0   4   9        3.49        4.04      3.68 o 
   1   4   9       24.01       26.62      4.16 o 
  -4   5   9       21.81       26.33      3.74 o 
  -3   5   9       59.96       64.78      8.10 o 
  -2   5   9        5.02        7.83      3.63 o 
  -1   5   9      139.60      144.72      5.04 o 
   0   5   9        8.52       15.58      3.70 o 
  -4   6   9       66.89       77.95      4.45 o 
  -3   6   9        0.40        1.39      3.42 o 
  -2   6   9       71.94       78.38      8.36 o 
  -1   6   9       10.08       11.36      3.72 o 
   0   6   9       18.85       20.60      3.83 o 
  -4   7   9        0.75        0.14      3.63 o 
  -3   7   9        2.63        1.36      3.63 o 
  -2   7   9       33.44       36.43      3.99 o 
  -1   7   9        0.08        2.51      3.60 o 
   0   7   9        6.49        9.41      3.05 o 
  -3   8   9       57.82       56.57      4.29 o 
  -2   8   9       37.20       44.67      4.13 o 
  -1   8   9        1.10        5.06      3.55 o 
  -2   9   9        0.04        4.03      7.45 o 
                                                 
